# Supplementary material for: Methyl N-({[2-(2-meth­oxy­acetamido)-4-(phenyl­sulfan­yl)phen­yl]amino}[(meth­oxy­carbonyl)imino]methyl)carbamate
Source: Acta Crystallogr Sect E Struct Rep Online. 2012 Feb 4;68(Pt 3):o581–2. doi: 10.1107/S1600536812002760 (PMC3297308; doi:10.1107/S1600536812002760)
Supplement: Supplementary file 1 [file e-68-0o581-sup1.cif]

##############################################################################
#                                                                            #
# This CIF contains the data in a paper accepted for publication in          #
# Acta Crystallographica Section E. It conforms to the requirements of       #
# Notes for Authors for Acta Crystallographica Section E, and has been       #
# peer reviewed under the auspices of the IUCr Commission on Journals.       #
#                                                                            #
# Full details of the Crystallographic Information File format               #
# are given in the paper "The Crystallographic Information File (CIF):       #
# a New Standard Archive File for Crystallography" by S. R. Hall, F. H.      #
# Allen and I. D. Brown [Acta Cryst. (1991), A47, 655-685].                  #
#                                                                            #
# The current version of the core CIF dictionary is obtainable from          #
# ftp://ftp.iucr.org/pub/cif_core.dic.                                       #
#                                                                            #
# Software is freely available for graphical display of the structure(s)     #
# in this CIF. For information consult the CIF software page                 #
# http://www.iucr.org/resources/cif/software.                                #
#                                                                            #
# This file may be used for bona fide research purposes within the           #
# scientific community so long as proper attribution is given to the journal # 
# article from which it was obtained.                                        #
#                                                                            #
##############################################################################
data_global
_audit_creation_method     'form.cif (version 2.0)'
_journal_data_validation_number     ?
_journal_date_recd_electronic     2012-01-18
_journal_date_accepted     2012-01-22
_journal_name_full     'Acta Crystallographica, Section E'
_journal_year     2012
_journal_volume     68
_journal_issue      3
_journal_page_first     o581
_journal_page_last     o582
_journal_paper_category     QO
_journal_paper_doi     10.1107/S1600536812002760
_journal_coeditor_code     RZ2701
_publ_contact_author_name     'Professor Fun, Hoong-Kun'
_publ_contact_author_address
;
X-ray Crystallography Unit
School of Physics
Universiti Sains Malaysia
11800 USM, Penang
Malaysia
;
_publ_contact_author_email     hkfun@usm.my
_publ_contact_author_fax     '604 6579150'
_publ_contact_author_phone     '604 6533652'
_publ_section_title
;\
Methyl <i>N</i>-({[2-(2-methoxyacetamido)-4-\
(phenylsulfanyl)phenyl]amino}[(methoxycarbonyl)imino]methyl)carbamate
;
loop_
    _publ_author_name
    _publ_author_footnote
    _publ_author_address
    'Hoong-Kun Fun'
;
Thomson Reuters ResearcherID: A-3561-2009.
;
;
X-ray Crystallography Unit
School of Physics
Universiti Sains Malaysia
11800 USM, Penang
Malaysia
;
    'Madhukar Hemamalini' ?
;
X-ray Crystallography Unit
School of Physics
Universiti Sains Malaysia
11800 USM, Penang
Malaysia
;
    'K. Divya' ?
;
Department of Studies in Chemistry
Mangalore University
Mangalagangotri 574 199
India
;
    'B. Narayana' ?
;
Department of Studies in Chemistry
Mangalore University
Mangalagangotri 574 199
India
;
    'B. K. Sarojini' ?
;
Department of Chemistry
P. A. College of Engineering
Nadupadavu
Mangalore 574 153
India
;
data_I
_audit_creation_method     SHELXL97
_chemical_name_systematic
;
Methyl <i>N</i>-({[2-(2-methoxyacetamido)-4-
(phenylsulfanyl)phenyl]amino}[(methoxycarbonyl)imino]methyl)carbamate
;
_chemical_name_common
;
<i>N</i>-{2-[2,3-bis(methoxycarbonyl)guanido]-5-(phenylthio)phenyl}-\
2-methoxyacetamide
;
_chemical_formula_moiety     'C20 H22 N4 O6 S'
_chemical_formula_sum     'C20 H22 N4 O6 S'
_chemical_formula_iupac     'C20 H22 N4 O6 S'
_chemical_formula_weight     446.48
_chemical_melting_point     ?
_symmetry_cell_setting     monoclinic
_symmetry_space_group_name_H-M     'P 21/c'
_symmetry_space_group_name_Hall     '-P 2ybc'
loop_
    _symmetry_equiv_pos_as_xyz
    'x, y, z'
    '-x, y+1/2, -z+1/2'
    '-x, -y, -z'
    'x, -y-1/2, z-1/2'
_cell_length_a     10.6975(7)
_cell_length_b     10.6921(7)
_cell_length_c     18.3732(13)
_cell_angle_alpha     90.00
_cell_angle_beta     91.0680(10)
_cell_angle_gamma     90.00
_cell_volume     2101.1(2)
_cell_formula_units_Z     4
_cell_measurement_reflns_used     9985
_cell_measurement_theta_min     2.69
_cell_measurement_theta_max     30.06
_cell_measurement_temperature     296(2)
_exptl_crystal_description     block
_exptl_crystal_colour     colourless
_exptl_crystal_size_max     0.54
_exptl_crystal_size_mid     0.34
_exptl_crystal_size_min     0.29
_exptl_crystal_density_diffrn     1.411
_exptl_crystal_density_meas     ?
_exptl_crystal_density_method     'not measured'
_exptl_crystal_F_000     936
_exptl_absorpt_coefficient_mu     0.200
_exptl_absorpt_correction_type     multi-scan
_exptl_absorpt_process_details     '(SADABS; Bruker, 2009)'
_exptl_absorpt_correction_T_min     0.9002
_exptl_absorpt_correction_T_max     0.9451
_exptl_special_details
;
;
_diffrn_ambient_temperature     296(2)
_diffrn_radiation_type     MoK\a
_diffrn_radiation_wavelength     0.71073
_diffrn_radiation_source     'fine-focus sealed tube'
_diffrn_radiation_monochromator     graphite
_diffrn_measurement_device_type     'Bruker APEXII DUO CCD area-detector'
_diffrn_measurement_method     '\f and \w'
_diffrn_detector_area_resol_mean     .
_diffrn_reflns_number     22847
_diffrn_reflns_av_R_equivalents     0.0227
_diffrn_reflns_av_sigmaI/netI     0.0225
_diffrn_reflns_theta_min     1.90
_diffrn_reflns_theta_max     30.08
_diffrn_reflns_theta_full     30.08
_diffrn_measured_fraction_theta_max     0.994
_diffrn_measured_fraction_theta_full     0.994
_diffrn_reflns_limit_h_min     -15
_diffrn_reflns_limit_h_max     15
_diffrn_reflns_limit_k_min     -14
_diffrn_reflns_limit_k_max     15
_diffrn_reflns_limit_l_min     -25
_diffrn_reflns_limit_l_max     25
_diffrn_standards_number     0
_diffrn_standards_interval_count     .
_diffrn_standards_interval_time     .
_diffrn_standards_decay_%     ?
_refine_special_details
;
 Refinement of F^2^ against ALL reflections.  The weighted R-factor wR and
 goodness of fit S are based on F^2^, conventional R-factors R are based
 on F, with F set to zero for negative F^2^. The threshold expression of
 F^2^ > 2\s(F^2^) is used only for calculating R-factors(gt) etc. and is
 not relevant to the choice of reflections for refinement.  R-factors based
 on F^2^ are statistically about twice as large as those based on F, and R-
 factors based on ALL data will be even larger.
;
_reflns_number_total     6133
_reflns_number_gt     5455
_reflns_threshold_expression     I>2\s(I)
_refine_ls_structure_factor_coef     Fsqd
_refine_ls_matrix_type     full
_refine_ls_R_factor_all     0.0380
_refine_ls_R_factor_gt     0.0332
_refine_ls_wR_factor_gt     0.0928
_refine_ls_wR_factor_ref     0.0966
_refine_ls_goodness_of_fit_ref     1.053
_refine_ls_restrained_S_all     1.053
_refine_ls_number_reflns     6133
_refine_ls_number_parameters     295
_refine_ls_number_restraints     0
_refine_ls_hydrogen_treatment     mixed
_refine_ls_weighting_scheme     calc
_refine_ls_weighting_details
       'calc w = 1/[\s^2^(Fo^2^)+(0.0543P)^2^+0.5625P] where P=(Fo^2^+2Fc^2^)/3'
_atom_sites_solution_hydrogens     geom
_atom_sites_solution_primary     direct
_atom_sites_solution_secondary     difmap
_refine_ls_shift/su_max     0.001
_refine_ls_shift/su_mean     0.009
_refine_diff_density_max     0.379
_refine_diff_density_min     -0.350
_refine_ls_extinction_method     none
_refine_ls_extinction_coef     ?
loop_
    _atom_type_symbol
    _atom_type_description
    _atom_type_scat_dispersion_real
    _atom_type_scat_dispersion_imag
    _atom_type_scat_source
    'C' 'C' 0.0033 0.0016
                         'International Tables Vol C Tables 4.2.6.8 and 6.1.1.4'
    'H' 'H' 0.0000 0.0000
                         'International Tables Vol C Tables 4.2.6.8 and 6.1.1.4'
    'N' 'N' 0.0061 0.0033
                         'International Tables Vol C Tables 4.2.6.8 and 6.1.1.4'
    'O' 'O' 0.0106 0.0060
                         'International Tables Vol C Tables 4.2.6.8 and 6.1.1.4'
    'S' 'S' 0.1246 0.1234
                         'International Tables Vol C Tables 4.2.6.8 and 6.1.1.4'
_computing_data_collection     'APEX2 (Bruker, 2009)'
_computing_cell_refinement     'SAINT (Bruker, 2009)'
_computing_data_reduction     'SAINT (Bruker, 2009)'
_computing_structure_solution     'SHELXTL (Sheldrick, 2008)'
_computing_structure_refinement     'SHELXTL (Sheldrick, 2008)'
_computing_molecular_graphics     'SHELXTL (Sheldrick, 2008)'
_computing_publication_material
;
SHELXTL (Sheldrick, 2008) and PLATON (Spek, 2009)
;
loop_
    _atom_site_type_symbol
    _atom_site_label
    _atom_site_fract_x
    _atom_site_fract_y
    _atom_site_fract_z
    _atom_site_U_iso_or_equiv
    _atom_site_adp_type
    _atom_site_calc_flag
    _atom_site_refinement_flags
    _atom_site_occupancy
    _atom_site_symmetry_multiplicity
    _atom_site_disorder_assembly
    _atom_site_disorder_group
    S S1 0.42127(3) 0.88419(2) 0.249402(14) 0.02036(7) Uani d . 1 1 . .
    O O1 0.77450(7) 1.22767(7) 0.60941(4) 0.02052(16) Uani d . 1 1 . .
    O O2 0.91564(7) 1.16372(8) 0.69502(4) 0.02151(16) Uani d . 1 1 . .
    O O3 1.02647(7) 0.84660(8) 0.59724(4) 0.02269(16) Uani d . 1 1 . .
    O O4 0.99201(7) 0.71932(7) 0.50204(4) 0.01985(15) Uani d . 1 1 . .
    O O5 0.42655(7) 0.70638(7) 0.50505(4) 0.01913(15) Uani d . 1 1 . .
    O O6 0.72299(7) 0.63922(7) 0.58737(4) 0.02042(16) Uani d . 1 1 . .
    N N1 0.72953(7) 1.04818(8) 0.50714(4) 0.01405(15) Uani d . 1 1 . .
    N N2 0.88185(8) 1.04196(8) 0.59968(5) 0.01607(16) Uani d . 1 1 . .
    N N3 0.86819(7) 0.88433(8) 0.50935(5) 0.01461(16) Uani d . 1 1 . .
    N N4 0.61754(8) 0.80419(8) 0.50169(5) 0.01422(16) Uani d . 1 1 . .
    C C1 0.59824(8) 0.88924(9) 0.44371(5) 0.01307(17) Uani d . 1 1 . .
    C C2 0.52211(9) 0.85788(9) 0.38387(5) 0.01432(17) Uani d . 1 1 . .
    H H2A 0.4786 0.7826 0.3835 0.017 Uiso calc R 1 1 . .
    C C3 0.51118(9) 0.93868(9) 0.32487(5) 0.01544(18) Uani d . 1 1 . .
    C C4 0.57771(9) 1.05126(10) 0.32423(5) 0.01744(19) Uani d . 1 1 . .
    H H4A 0.5725 1.1040 0.2840 0.021 Uiso calc R 1 1 . .
    C C5 0.65156(9) 1.08331(9) 0.38420(5) 0.01613(18) Uani d . 1 1 . .
    H H5A 0.6949 1.1587 0.3843 0.019 Uiso calc R 1 1 . .
    C C6 0.66180(8) 1.00409(9) 0.44448(5) 0.01342(17) Uani d . 1 1 . .
    C C7 0.82806(8) 0.99016(9) 0.53816(5) 0.01355(17) Uani d . 1 1 . .
    C C8 0.84971(9) 1.15290(10) 0.63288(5) 0.01655(18) Uani d . 1 1 . .
    C C9 0.89359(11) 1.27827(12) 0.73505(7) 0.0272(2) Uani d . 1 1 . .
    H H9A 0.9310 1.2718 0.7828 0.041 Uiso calc R 1 1 . .
    H H9B 0.8052 1.2914 0.7392 0.041 Uiso calc R 1 1 . .
    H H9C 0.9299 1.3474 0.7097 0.041 Uiso calc R 1 1 . .
    C C10 0.96600(9) 0.82134(9) 0.54164(5) 0.01516(18) Uani d . 1 1 . .
    C C11 1.09167(10) 0.64191(10) 0.53104(6) 0.0216(2) Uani d . 1 1 . .
    H H11A 1.0989 0.5678 0.5019 0.032 Uiso calc R 1 1 . .
    H H11B 1.0735 0.6189 0.5802 0.032 Uiso calc R 1 1 . .
    H H11C 1.1689 0.6875 0.5303 0.032 Uiso calc R 1 1 . .
    C C12 0.53768(9) 0.71360(9) 0.52285(5) 0.01480(17) Uani d . 1 1 . .
    C C13 0.59492(9) 0.61584(10) 0.57286(6) 0.0188(2) Uani d . 1 1 . .
    H H13A 0.5503 0.6150 0.6183 0.023 Uiso calc R 1 1 . .
    H H13B 0.5857 0.5340 0.5506 0.023 Uiso calc R 1 1 . .
    C C14 0.77597(11) 0.54161(11) 0.63081(6) 0.0246(2) Uani d . 1 1 . .
    H H14A 0.8636 0.5570 0.6384 0.037 Uiso calc R 1 1 . .
    H H14B 0.7646 0.4630 0.6063 0.037 Uiso calc R 1 1 . .
    H H14C 0.7353 0.5390 0.6769 0.037 Uiso calc R 1 1 . .
    C C15 0.33882(9) 1.01680(9) 0.21622(5) 0.01638(18) Uani d . 1 1 . .
    C C16 0.29868(10) 1.11434(11) 0.26040(6) 0.0221(2) Uani d . 1 1 . .
    H H16A 0.3188 1.1147 0.3099 0.026 Uiso calc R 1 1 . .
    C C17 0.22839(11) 1.21108(11) 0.22990(7) 0.0276(2) Uani d . 1 1 . .
    H H17A 0.2022 1.2765 0.2593 0.033 Uiso calc R 1 1 . .
    C C18 0.19673(10) 1.21137(11) 0.15617(7) 0.0252(2) Uani d . 1 1 . .
    H H18A 0.1502 1.2768 0.1362 0.030 Uiso calc R 1 1 . .
    C C19 0.23499(9) 1.11348(10) 0.11272(6) 0.0201(2) Uani d . 1 1 . .
    H H19A 0.2127 1.1124 0.0636 0.024 Uiso calc R 1 1 . .
    C C20 0.30667(9) 1.01637(10) 0.14207(5) 0.01720(18) Uani d . 1 1 . .
    H H20A 0.3331 0.9514 0.1124 0.021 Uiso calc R 1 1 . .
    H H1N4 0.6939(14) 0.7947(14) 0.5174(8) 0.026(4) Uiso d . 1 1 . .
    H H1N1 0.7094(14) 1.1187(15) 0.5245(8) 0.024(4) Uiso d . 1 1 . .
    H H1N2 0.9432(15) 0.9972(16) 0.6171(9) 0.032(4) Uiso d . 1 1 . .
loop_
    _atom_site_aniso_label
    _atom_site_aniso_U_11
    _atom_site_aniso_U_22
    _atom_site_aniso_U_33
    _atom_site_aniso_U_12
    _atom_site_aniso_U_13
    _atom_site_aniso_U_23
    S1 0.03029(14) 0.01510(12) 0.01531(13) -0.00098(9) -0.00951(9) 0.00060(9)
    O1 0.0204(3) 0.0201(4) 0.0209(4) 0.0025(3) -0.0047(3) -0.0038(3)
    O2 0.0242(4) 0.0229(4) 0.0172(4) 0.0013(3) -0.0074(3) -0.0051(3)
    O3 0.0247(4) 0.0224(4) 0.0206(4) 0.0052(3) -0.0102(3) -0.0019(3)
    O4 0.0179(3) 0.0178(3) 0.0236(4) 0.0047(3) -0.0061(3) -0.0035(3)
    O5 0.0155(3) 0.0220(4) 0.0199(4) -0.0032(3) -0.0014(3) 0.0031(3)
    O6 0.0190(3) 0.0193(4) 0.0227(4) -0.0005(3) -0.0054(3) 0.0077(3)
    N1 0.0145(3) 0.0132(4) 0.0144(4) 0.0004(3) -0.0033(3) -0.0013(3)
    N2 0.0169(4) 0.0161(4) 0.0150(4) 0.0008(3) -0.0050(3) -0.0008(3)
    N3 0.0136(3) 0.0148(4) 0.0153(4) 0.0004(3) -0.0029(3) 0.0000(3)
    N4 0.0137(3) 0.0146(4) 0.0142(4) -0.0011(3) -0.0032(3) 0.0035(3)
    C1 0.0130(4) 0.0134(4) 0.0127(4) 0.0007(3) -0.0009(3) 0.0016(3)
    C2 0.0150(4) 0.0139(4) 0.0140(4) -0.0010(3) -0.0017(3) 0.0003(3)
    C3 0.0174(4) 0.0157(4) 0.0131(4) 0.0002(3) -0.0031(3) -0.0003(3)
    C4 0.0214(4) 0.0167(4) 0.0141(4) -0.0013(3) -0.0031(3) 0.0034(3)
    C5 0.0177(4) 0.0139(4) 0.0167(4) -0.0017(3) -0.0020(3) 0.0015(3)
    C6 0.0127(4) 0.0140(4) 0.0134(4) 0.0008(3) -0.0020(3) -0.0004(3)
    C7 0.0131(4) 0.0145(4) 0.0130(4) -0.0024(3) -0.0011(3) 0.0018(3)
    C8 0.0159(4) 0.0187(4) 0.0150(4) -0.0031(3) -0.0018(3) -0.0013(4)
    C9 0.0285(5) 0.0294(6) 0.0234(5) 0.0021(4) -0.0071(4) -0.0124(5)
    C10 0.0141(4) 0.0151(4) 0.0162(4) -0.0011(3) -0.0011(3) 0.0015(3)
    C11 0.0178(4) 0.0182(5) 0.0287(6) 0.0046(4) -0.0034(4) 0.0016(4)
    C12 0.0178(4) 0.0139(4) 0.0127(4) -0.0013(3) -0.0003(3) 0.0005(3)
    C13 0.0197(4) 0.0176(5) 0.0189(5) -0.0037(3) -0.0035(3) 0.0052(4)
    C14 0.0290(5) 0.0211(5) 0.0236(5) 0.0070(4) -0.0038(4) 0.0050(4)
    C15 0.0159(4) 0.0175(4) 0.0156(4) -0.0018(3) -0.0024(3) 0.0016(3)
    C16 0.0223(5) 0.0263(5) 0.0176(5) -0.0002(4) -0.0012(4) -0.0036(4)
    C17 0.0246(5) 0.0254(5) 0.0328(6) 0.0050(4) -0.0005(4) -0.0077(5)
    C18 0.0192(5) 0.0223(5) 0.0338(6) 0.0023(4) -0.0049(4) 0.0036(4)
    C19 0.0171(4) 0.0236(5) 0.0195(5) -0.0022(4) -0.0049(3) 0.0055(4)
    C20 0.0166(4) 0.0194(5) 0.0156(4) -0.0014(3) -0.0024(3) 0.0004(4)
_geom_special_details
;
 All s.u.'s (except the s.u. in the dihedral angle between two l.s. planes)
 are estimated using the full covariance matrix.  The cell s.u.'s are taken
 into account individually in the estimation of s.u.'s in distances, angles
 and torsion angles; correlations between s.u.'s in cell parameters are only
 used when they are defined by crystal symmetry.  An approximate (isotropic)
 treatment of cell s.u.'s is used for estimating s.u.'s involving l.s. planes.
;
loop_
    _geom_bond_atom_site_label_1
    _geom_bond_atom_site_label_2
    _geom_bond_site_symmetry_2
    _geom_bond_distance
    _geom_bond_publ_flag
    S1 C3 . 1.7712(10) ?
    S1 C15 . 1.7720(10) ?
    O1 C8 . 1.2081(13) ?
    O2 C8 . 1.3357(12) ?
    O2 C9 . 1.4502(14) ?
    O3 C10 . 1.2289(12) ?
    O4 C10 . 1.3433(12) ?
    O4 C11 . 1.4438(12) ?
    O5 C12 . 1.2296(12) ?
    O6 C13 . 1.4132(12) ?
    O6 C14 . 1.4249(13) ?
    N1 C7 . 1.3410(12) ?
    N1 C6 . 1.4288(12) ?
    N1 H1N1 . 0.848(16) ?
    N2 C7 . 1.3752(12) ?
    N2 C8 . 1.3803(13) ?
    N2 H1N2 . 0.868(17) ?
    N3 C7 . 1.3241(12) ?
    N3 C10 . 1.3702(12) ?
    N4 C12 . 1.3533(12) ?
    N4 C1 . 1.4129(12) ?
    N4 H1N4 . 0.867(15) ?
    C1 C2 . 1.3968(13) ?
    C1 C6 . 1.4036(13) ?
    C2 C3 . 1.3894(13) ?
    C2 H2A . 0.9300 ?
    C3 C4 . 1.3986(14) ?
    C4 C5 . 1.3868(14) ?
    C4 H4A . 0.9300 ?
    C5 C6 . 1.3971(13) ?
    C5 H5A . 0.9300 ?
    C9 H9A . 0.9600 ?
    C9 H9B . 0.9600 ?
    C9 H9C . 0.9600 ?
    C11 H11A . 0.9600 ?
    C11 H11B . 0.9600 ?
    C11 H11C . 0.9600 ?
    C12 C13 . 1.5136(14) ?
    C13 H13A . 0.9700 ?
    C13 H13B . 0.9700 ?
    C14 H14A . 0.9600 ?
    C14 H14B . 0.9600 ?
    C14 H14C . 0.9600 ?
    C15 C16 . 1.3943(15) ?
    C15 C20 . 1.3989(14) ?
    C16 C17 . 1.3905(16) ?
    C16 H16A . 0.9300 ?
    C17 C18 . 1.3903(17) ?
    C17 H17A . 0.9300 ?
    C18 C19 . 1.3830(17) ?
    C18 H18A . 0.9300 ?
    C19 C20 . 1.3933(14) ?
    C19 H19A . 0.9300 ?
    C20 H20A . 0.9300 ?
loop_
    _geom_angle_atom_site_label_1
    _geom_angle_atom_site_label_2
    _geom_angle_atom_site_label_3
    _geom_angle_site_symmetry_1
    _geom_angle_site_symmetry_3
    _geom_angle
    _geom_angle_publ_flag
    C3 S1 C15 . . 105.41(5) ?
    C8 O2 C9 . . 114.73(9) ?
    C10 O4 C11 . . 115.12(8) ?
    C13 O6 C14 . . 110.50(8) ?
    C7 N1 C6 . . 124.93(8) ?
    C7 N1 H1N1 . . 117.1(10) ?
    C6 N1 H1N1 . . 117.9(10) ?
    C7 N2 C8 . . 127.26(9) ?
    C7 N2 H1N2 . . 112.4(11) ?
    C8 N2 H1N2 . . 120.3(11) ?
    C7 N3 C10 . . 119.84(8) ?
    C12 N4 C1 . . 126.38(8) ?
    C12 N4 H1N4 . . 114.6(10) ?
    C1 N4 H1N4 . . 116.7(10) ?
    C2 C1 C6 . . 119.55(9) ?
    C2 C1 N4 . . 120.92(8) ?
    C6 C1 N4 . . 119.44(8) ?
    C3 C2 C1 . . 120.28(9) ?
    C3 C2 H2A . . 119.9 ?
    C1 C2 H2A . . 119.9 ?
    C2 C3 C4 . . 120.42(9) ?
    C2 C3 S1 . . 116.29(7) ?
    C4 C3 S1 . . 123.06(8) ?
    C5 C4 C3 . . 119.24(9) ?
    C5 C4 H4A . . 120.4 ?
    C3 C4 H4A . . 120.4 ?
    C4 C5 C6 . . 121.01(9) ?
    C4 C5 H5A . . 119.5 ?
    C6 C5 H5A . . 119.5 ?
    C5 C6 C1 . . 119.45(9) ?
    C5 C6 N1 . . 118.02(8) ?
    C1 C6 N1 . . 122.35(9) ?
    N3 C7 N1 . . 118.91(9) ?
    N3 C7 N2 . . 122.61(9) ?
    N1 C7 N2 . . 118.46(9) ?
    O1 C8 O2 . . 125.82(10) ?
    O1 C8 N2 . . 125.50(9) ?
    O2 C8 N2 . . 108.68(9) ?
    O2 C9 H9A . . 109.5 ?
    O2 C9 H9B . . 109.5 ?
    H9A C9 H9B . . 109.5 ?
    O2 C9 H9C . . 109.5 ?
    H9A C9 H9C . . 109.5 ?
    H9B C9 H9C . . 109.5 ?
    O3 C10 O4 . . 121.17(9) ?
    O3 C10 N3 . . 129.63(9) ?
    O4 C10 N3 . . 109.19(8) ?
    O4 C11 H11A . . 109.5 ?
    O4 C11 H11B . . 109.5 ?
    H11A C11 H11B . . 109.5 ?
    O4 C11 H11C . . 109.5 ?
    H11A C11 H11C . . 109.5 ?
    H11B C11 H11C . . 109.5 ?
    O5 C12 N4 . . 125.52(9) ?
    O5 C12 C13 . . 119.76(9) ?
    N4 C12 C13 . . 114.73(8) ?
    O6 C13 C12 . . 111.85(8) ?
    O6 C13 H13A . . 109.2 ?
    C12 C13 H13A . . 109.2 ?
    O6 C13 H13B . . 109.2 ?
    C12 C13 H13B . . 109.2 ?
    H13A C13 H13B . . 107.9 ?
    O6 C14 H14A . . 109.5 ?
    O6 C14 H14B . . 109.5 ?
    H14A C14 H14B . . 109.5 ?
    O6 C14 H14C . . 109.5 ?
    H14A C14 H14C . . 109.5 ?
    H14B C14 H14C . . 109.5 ?
    C16 C15 C20 . . 119.78(9) ?
    C16 C15 S1 . . 123.70(8) ?
    C20 C15 S1 . . 116.38(8) ?
    C17 C16 C15 . . 119.46(10) ?
    C17 C16 H16A . . 120.3 ?
    C15 C16 H16A . . 120.3 ?
    C18 C17 C16 . . 120.96(11) ?
    C18 C17 H17A . . 119.5 ?
    C16 C17 H17A . . 119.5 ?
    C19 C18 C17 . . 119.43(10) ?
    C19 C18 H18A . . 120.3 ?
    C17 C18 H18A . . 120.3 ?
    C18 C19 C20 . . 120.48(10) ?
    C18 C19 H19A . . 119.8 ?
    C20 C19 H19A . . 119.8 ?
    C19 C20 C15 . . 119.87(10) ?
    C19 C20 H20A . . 120.1 ?
    C15 C20 H20A . . 120.1 ?
loop_
    _geom_torsion_atom_site_label_1
    _geom_torsion_atom_site_label_2
    _geom_torsion_atom_site_label_3
    _geom_torsion_atom_site_label_4
    _geom_torsion_site_symmetry_1
    _geom_torsion_site_symmetry_2
    _geom_torsion_site_symmetry_3
    _geom_torsion_site_symmetry_4
    _geom_torsion
    _geom_torsion_publ_flag
    C12 N4 C1 C2 . . . . -27.56(14) ?
    C12 N4 C1 C6 . . . . 155.89(9) ?
    C6 C1 C2 C3 . . . . 1.22(14) ?
    N4 C1 C2 C3 . . . . -175.32(9) ?
    C1 C2 C3 C4 . . . . 1.01(15) ?
    C1 C2 C3 S1 . . . . 175.56(7) ?
    C15 S1 C3 C2 . . . . 142.14(8) ?
    C15 S1 C3 C4 . . . . -43.47(10) ?
    C2 C3 C4 C5 . . . . -2.11(15) ?
    S1 C3 C4 C5 . . . . -176.27(8) ?
    C3 C4 C5 C6 . . . . 0.98(15) ?
    C4 C5 C6 C1 . . . . 1.23(14) ?
    C4 C5 C6 N1 . . . . -174.02(9) ?
    C2 C1 C6 C5 . . . . -2.32(14) ?
    N4 C1 C6 C5 . . . . 174.27(9) ?
    C2 C1 C6 N1 . . . . 172.71(8) ?
    N4 C1 C6 N1 . . . . -10.69(13) ?
    C7 N1 C6 C5 . . . . -123.35(10) ?
    C7 N1 C6 C1 . . . . 61.54(13) ?
    C10 N3 C7 N1 . . . . -177.78(8) ?
    C10 N3 C7 N2 . . . . 0.88(14) ?
    C6 N1 C7 N3 . . . . 0.55(14) ?
    C6 N1 C7 N2 . . . . -178.17(8) ?
    C8 N2 C7 N3 . . . . 178.10(9) ?
    C8 N2 C7 N1 . . . . -3.23(15) ?
    C9 O2 C8 O1 . . . . -1.40(15) ?
    C9 O2 C8 N2 . . . . 178.50(9) ?
    C7 N2 C8 O1 . . . . -6.22(17) ?
    C7 N2 C8 O2 . . . . 173.88(9) ?
    C11 O4 C10 O3 . . . . 1.94(14) ?
    C11 O4 C10 N3 . . . . -178.42(8) ?
    C7 N3 C10 O3 . . . . 1.18(16) ?
    C7 N3 C10 O4 . . . . -178.42(8) ?
    C1 N4 C12 O5 . . . . -15.45(16) ?
    C1 N4 C12 C13 . . . . 164.86(9) ?
    C14 O6 C13 C12 . . . . -176.40(9) ?
    O5 C12 C13 O6 . . . . -179.96(9) ?
    N4 C12 C13 O6 . . . . -0.25(13) ?
    C3 S1 C15 C16 . . . . -31.93(10) ?
    C3 S1 C15 C20 . . . . 152.41(8) ?
    C20 C15 C16 C17 . . . . -0.84(16) ?
    S1 C15 C16 C17 . . . . -176.36(9) ?
    C15 C16 C17 C18 . . . . 0.54(17) ?
    C16 C17 C18 C19 . . . . 0.49(18) ?
    C17 C18 C19 C20 . . . . -1.21(16) ?
    C18 C19 C20 C15 . . . . 0.90(15) ?
    C16 C15 C20 C19 . . . . 0.14(15) ?
    S1 C15 C20 C19 . . . . 175.98(8) ?
loop_
    _geom_hbond_atom_site_label_D
    _geom_hbond_atom_site_label_H
    _geom_hbond_atom_site_label_A
    _geom_hbond_site_symmetry_A
    _geom_hbond_distance_DH
    _geom_hbond_distance_HA
    _geom_hbond_distance_DA
    _geom_hbond_angle_DHA
    _geom_hbond_publ_flag
    N4 H1N4 N3 . 0.867(15) 2.104(15) 2.8159(12) 138.9(13) yes
    N1 H1N1 O1 . 0.848(16) 2.058(15) 2.7224(11) 134.7(13) yes
    N1 H1N1 O5 3_676 0.848(16) 2.425(16) 3.1162(11) 139.2(13) yes
    N2 H1N2 O3 . 0.869(16) 1.879(17) 2.6002(12) 139.3(15) yes
    C9 H9A O3 2_756 0.9600 2.3800 3.2652(15) 153.00 yes
    C13 H13A S1 4_576 0.9700 2.8000 3.7678(11) 179.00 yes
    C14 H14B O1 1_545 0.9600 2.5200 3.3796(14) 149.00 yes
_iucr_refine_instructions_details
;
TITL mo_bks39_0m in P2(1)/c (100K)
CELL 0.71073  10.6975  10.6921  18.3732  90.000  91.068  90.000
ZERR    4.00   0.0007   0.0007   0.0013   0.000   0.001   0.000
LATT  1
SYMM -X, 0.5+Y, 0.5-Z
SFAC C H N O S
UNIT 80 88 16 24 4
SIZE 0.286 0.341 0.538
L.S. 10
BOND $H
FMAP 2 2 60
OMIT 0 1 1
PLAN 20
ACTA
CONF
WGHT      0.0543      0.5625
FVAR       0.44571
S1    5    0.421273    0.884193    0.249402    11.00000    0.03029    0.01510 =
         0.01531    0.00060   -0.00951   -0.00098
O1    4    0.774499    1.227673    0.609408    11.00000    0.02040    0.02007 =
         0.02091   -0.00377   -0.00468    0.00253
O2    4    0.915639    1.163724    0.695017    11.00000    0.02418    0.02287 =
         0.01721   -0.00505   -0.00742    0.00131
O3    4    1.026474    0.846602    0.597243    11.00000    0.02465    0.02241 =
         0.02061   -0.00195   -0.01016    0.00519
O4    4    0.992011    0.719316    0.502038    11.00000    0.01788    0.01781 =
         0.02362   -0.00354   -0.00613    0.00472
O5    4    0.426548    0.706378    0.505049    11.00000    0.01545    0.02197 =
         0.01989    0.00305   -0.00143   -0.00318
O6    4    0.722994    0.639223    0.587373    11.00000    0.01902    0.01933 =
         0.02271    0.00767   -0.00538   -0.00053
N1    3    0.729530    1.048180    0.507138    11.00000    0.01450    0.01317 =
         0.01437   -0.00133   -0.00327    0.00042
N2    3    0.881852    1.041956    0.599679    11.00000    0.01688    0.01613 =
         0.01502   -0.00081   -0.00502    0.00082
N3    3    0.868187    0.884330    0.509348    11.00000    0.01365    0.01478 =
         0.01529    0.00004   -0.00286    0.00042
N4    3    0.617540    0.804192    0.501689    11.00000    0.01371    0.01465 =
         0.01416    0.00349   -0.00323   -0.00114
C1    1    0.598240    0.889244    0.443709    11.00000    0.01302    0.01344 =
         0.01270    0.00164   -0.00087    0.00074
C2    1    0.522114    0.857884    0.383870    11.00000    0.01498    0.01389 =
         0.01402    0.00028   -0.00170   -0.00096
AFIX  43
H2A   2    0.478562    0.782601    0.383519    11.00000   -1.20000
AFIX   0
C3    1    0.511177    0.938682    0.324871    11.00000    0.01741    0.01568 =
         0.01311   -0.00030   -0.00309    0.00022
C4    1    0.577713    1.051265    0.324227    11.00000    0.02143    0.01667 =
         0.01410    0.00337   -0.00306   -0.00126
AFIX  43
H4A   2    0.572490    1.104028    0.284045    11.00000   -1.20000
AFIX   0
C5    1    0.651565    1.083314    0.384197    11.00000    0.01770    0.01386 =
         0.01675    0.00153   -0.00199   -0.00165
AFIX  43
H5A   2    0.694938    1.158697    0.384287    11.00000   -1.20000
AFIX   0
C6    1    0.661803    1.004086    0.444479    11.00000    0.01269    0.01404 =
         0.01343   -0.00036   -0.00199    0.00080
C7    1    0.828056    0.990156    0.538163    11.00000    0.01310    0.01447 =
         0.01302    0.00185   -0.00110   -0.00239
C8    1    0.849711    1.152900    0.632881    11.00000    0.01587    0.01869 =
         0.01500   -0.00132   -0.00176   -0.00314
C9    1    0.893592    1.278274    0.735050    11.00000    0.02854    0.02938 =
         0.02337   -0.01242   -0.00713    0.00207
AFIX 137
H9A   2    0.931039    1.271784    0.782791    11.00000   -1.50000
H9B   2    0.805233    1.291427    0.739165    11.00000   -1.50000
H9C   2    0.929910    1.347438    0.709694    11.00000   -1.50000
AFIX   0
C10   1    0.966005    0.821342    0.541644    11.00000    0.01412    0.01509 =
         0.01620    0.00154   -0.00112   -0.00112
C11   1    1.091674    0.641910    0.531044    11.00000    0.01785    0.01825 =
         0.02869    0.00156   -0.00342    0.00456
AFIX 137
H11A  2    1.098876    0.567840    0.501891    11.00000   -1.50000
H11B  2    1.073491    0.618876    0.580226    11.00000   -1.50000
H11C  2    1.168924    0.687546    0.530302    11.00000   -1.50000
AFIX   0
C12   1    0.537681    0.713602    0.522849    11.00000    0.01780    0.01392 =
         0.01265    0.00047   -0.00032   -0.00132
C13   1    0.594919    0.615839    0.572861    11.00000    0.01975    0.01761 =
         0.01890    0.00524   -0.00353   -0.00366
AFIX  23
H13A  2    0.550333    0.614998    0.618348    11.00000   -1.20000
H13B  2    0.585714    0.534039    0.550569    11.00000   -1.20000
AFIX   0
C14   1    0.775974    0.541613    0.630808    11.00000    0.02897    0.02109 =
         0.02360    0.00502   -0.00376    0.00698
AFIX 137
H14A  2    0.863647    0.557035    0.638444    11.00000   -1.50000
H14B  2    0.764646    0.463002    0.606316    11.00000   -1.50000
H14C  2    0.735322    0.539039    0.676926    11.00000   -1.50000
AFIX   0
C15   1    0.338818    1.016797    0.216217    11.00000    0.01587    0.01754 =
         0.01561    0.00157   -0.00241   -0.00179
C16   1    0.298681    1.114341    0.260399    11.00000    0.02232    0.02627 =
         0.01757   -0.00357   -0.00117   -0.00018
AFIX  43
H16A  2    0.318760    1.114701    0.309865    11.00000   -1.20000
AFIX   0
C17   1    0.228391    1.211076    0.229901    11.00000    0.02458    0.02540 =
         0.03281   -0.00770   -0.00045    0.00497
AFIX  43
H17A  2    0.202177    1.276530    0.259253    11.00000   -1.20000
AFIX   0
C18   1    0.196727    1.211374    0.156169    11.00000    0.01921    0.02230 =
         0.03380    0.00357   -0.00487    0.00233
AFIX  43
H18A  2    0.150218    1.276844    0.136236    11.00000   -1.20000
AFIX   0
C19   1    0.234987    1.113476    0.112720    11.00000    0.01711    0.02361 =
         0.01951    0.00546   -0.00490   -0.00218
AFIX  43
H19A  2    0.212705    1.112450    0.063555    11.00000   -1.20000
AFIX   0
C20   1    0.306669    1.016374    0.142068    11.00000    0.01657    0.01935 =
         0.01557    0.00044   -0.00242   -0.00144
AFIX  43
H20A  2    0.333092    0.951407    0.112419    11.00000   -1.20000
AFIX   0
H1N4  2    0.693903    0.794684    0.517352    11.00000    0.02590
H1N1  2    0.709442    1.118709    0.524451    11.00000    0.02409
H1N2  2    0.943172    0.997164    0.617055    11.00000    0.03208
HKLF 4
REM  mo_bks39_0m in P2(1)/c (100K)
REM R1 =  0.0332 for   5455 Fo > 4sig(Fo)  and  0.0380 for all   6133 data
REM    295 parameters refined using      0 restraints
END
REM Highest difference peak  0.379,  deepest hole -0.350,  1-sigma level  0.069
Q1    1   0.6398  0.9409  0.4424  11.00000  0.05    0.38
Q2    1   0.5751  0.6631  0.5437  11.00000  0.05    0.35
Q3    1   0.5726  0.7666  0.5102  11.00000  0.05    0.34
Q4    1   0.5526  0.8736  0.4174  11.00000  0.05    0.34
Q5    1   0.5611  0.9836  0.3182  11.00000  0.05    0.33
Q6    1   0.6479  1.0462  0.4187  11.00000  0.05    0.31
Q7    1   0.6025  1.0692  0.3579  11.00000  0.05    0.30
Q8    1   0.2027  1.1987  0.1962  11.00000  0.05    0.29
Q9    1   0.6001  0.8507  0.4777  11.00000  0.05    0.28
Q10   1   0.3151  1.0614  0.2385  11.00000  0.05    0.28
Q11   1   0.5089  0.9054  0.3594  11.00000  0.05    0.27
Q12   1   0.9170  0.8601  0.5217  11.00000  0.05    0.26
Q13   1   0.3203  1.0224  0.1802  11.00000  0.05    0.25
Q14   1   0.2231  1.1617  0.1405  11.00000  0.05    0.25
Q15   1   0.2877  1.0750  0.1272  11.00000  0.05    0.24
Q16   1   0.2584  1.1565  0.2431  11.00000  0.05    0.23
Q17   1   1.0174  0.8558  0.5608  11.00000  0.05    0.23
Q18   1   0.6940  1.0241  0.4774  11.00000  0.05    0.22
Q19   1   0.9745  0.8136  0.5860  11.00000  0.05    0.21
;
