# Supplementary material for: Methyl N-({[2-(2-meth­oxy­acetamido)-4-(phenyl­sulfan­yl)phen­yl]amino}[(meth­oxy­carbonyl)imino]methyl)carbamate
Source: Acta Crystallogr Sect E Struct Rep Online. 2012 Feb 4;68(Pt 3):o581–2. doi: 10.1107/S1600536812002760 (PMC3297308; doi:10.1107/S1600536812002760)
Supplement: Supplementary file 2 [file e-68-0o581-Isup2.hkl]

#
# h,k,l, Fc-squared, Fo-squared, sigma(Fo-squared) and status flag
#
data_I
_shelx_title ' mo_bks39_0m in P2(1)/c (100K)'
_shelx_refln_list_code          4
_shelx_F_calc_maximum      267.72
_exptl_crystal_F_000       936.00
_reflns_d_resolution_high  0.7089
 
loop_
 _symmetry_equiv_pos_as_xyz
 'x, y, z'
 '-x, y+1/2, -z+1/2'
 '-x, -y, -z'
 'x, -y-1/2, z-1/2'
 
_cell_length_a    10.6975
_cell_length_b    10.6921
_cell_length_c    18.3732
_cell_angle_alpha  90.000
_cell_angle_beta   91.068
_cell_angle_gamma  90.000
 
_shelx_F_squared_multiplier     1.000
 
loop_
 _refln_index_h
 _refln_index_k
 _refln_index_l
 _refln_F_squared_calc
 _refln_F_squared_meas
 _refln_F_squared_sigma
 _refln_observed_status
   1   0   0     2726.74     2747.74     65.09 o
   3   0   0        9.18       11.67      1.42 o
   4   0   0        5.83       11.45      7.66 o
   5   0   0      947.26     1056.54     28.89 o
   6   0   0     2901.66     2981.46     53.30 o
   7   0   0     1790.49     1818.39    135.72 o
   8   0   0       17.87       15.27      4.86 o
   9   0   0      876.71      942.94     17.10 o
  10   0   0      569.43      554.57     12.04 o
  11   0   0      565.26      591.85     20.68 o
  12   0   0      432.82      455.42     11.50 o
  13   0   0      205.44      202.17      8.49 o
  14   0   0       85.35       87.33      6.00 o
  15   0   0       14.97       16.63      4.56 o
   1   1   0      373.10      359.83      4.92 o
   2   1   0     3336.46     3100.49     30.45 o
   3   1   0     9417.91     9815.99     97.34 o
   4   1   0      124.39      148.73      3.61 o
   5   1   0      138.41      130.62      2.56 o
   6   1   0      172.17      167.72      3.23 o
   7   1   0      541.48      533.05      8.07 o
   8   1   0       54.71       66.39      2.80 o
   9   1   0     1266.12     1289.81     15.47 o
  10   1   0      647.31      647.09      9.45 o
  11   1   0     1647.17     1669.77     20.00 o
  12   1   0      495.28      487.22      8.46 o
  13   1   0        0.11       -1.49      1.49 o
  14   1   0       25.36       23.61      2.85 o
  15   1   0      161.75      189.80      6.97 o
   0   2   0      719.33      746.22     67.52 o
   1   2   0     7092.47     6709.52    392.63 o
   2   2   0     6406.30     6312.43     62.42 o
   3   2   0      834.58      880.71      9.58 o
   4   2   0     2450.10     2675.10     38.34 o
   5   2   0     3790.01     4372.39     43.60 o
   6   2   0      658.25      740.56      9.08 o
   7   2   0       34.54       30.58      1.70 o
   8   2   0       93.29       95.60      3.18 o
   9   2   0      128.54      144.27      3.72 o
  10   2   0      143.61      152.44      4.01 o
  11   2   0      126.47      139.98      4.16 o
  12   2   0      278.42      272.56      6.03 o
  13   2   0      444.81      433.85      9.02 o
  14   2   0        0.41        0.25      1.92 o
   2   3   0      435.76      408.67      5.32 o
   3   3   0     2982.66     3032.92     37.01 o
   4   3   0        3.67       10.10      1.10 o
   5   3   0        1.34        2.84      2.00 o
   6   3   0      124.09      156.54      3.18 o
   7   3   0      128.49      125.95      3.02 o
   8   3   0      118.44      120.35      3.19 o
   9   3   0        6.71        9.19      1.54 o
  10   3   0        2.21        1.27      1.25 o
  11   3   0      179.56      176.89      4.63 o
  12   3   0      964.52      977.91     13.64 o
  13   3   0        2.62        0.91      2.29 o
  14   3   0        5.69        4.70      2.17 o
   2   4   0     3420.61     3627.45     39.36 o
   3   4   0       10.58        3.66      0.64 o
   4   4   0      740.80      735.18     10.76 o
   5   4   0       90.39      105.36      3.73 o
   6   4   0     3002.21     3129.31     32.31 o
   7   4   0     1721.43     1751.09     19.41 o
   8   4   0        1.82       -0.80      0.96 o
   9   4   0     1010.60     1027.14     13.06 o
  10   4   0       68.07       63.85      3.03 o
  11   4   0      254.28      257.41      6.89 o
  12   4   0       15.74       18.10      2.37 o
  13   4   0       27.16       36.37      3.15 o
  14   4   0       77.64       79.78      4.59 o
   1   5   0      600.14      738.86     10.36 o
   2   5   0     1067.53     1078.45     14.17 o
   3   5   0     1119.10     1002.19     12.25 o
   4   5   0        2.75        0.17      0.73 o
   5   5   0        9.37       19.04      1.42 o
   6   5   0      553.79      499.16     11.40 o
   7   5   0      833.79      858.46     10.90 o
   8   5   0       86.01       73.98      2.83 o
   9   5   0      176.09      162.33      4.10 o
  10   5   0        1.34        3.89      1.42 o
  11   5   0      115.22      120.73      3.92 o
  12   5   0       23.57       21.27      2.29 o
  13   5   0       91.01       94.46      4.69 o
  14   5   0      440.96      449.45      9.70 o
   0   6   0      571.72      599.11     13.42 o
   1   6   0     1995.55     2038.19     23.00 o
   2   6   0       34.97       21.49      1.61 o
   3   6   0      610.39      612.48      7.69 o
   4   6   0       68.90       54.01      3.49 o
   5   6   0      680.59      634.44     13.10 o
   6   6   0      693.95      689.89      9.89 o
   7   6   0       29.89       28.39      2.06 o
   8   6   0      235.98      273.19      7.22 o
   9   6   0      172.42      172.78      4.63 o
  10   6   0       96.23       96.56      3.86 o
  11   6   0      145.31      148.30      4.37 o
  12   6   0        1.22        6.01      1.83 o
  13   6   0       15.16       16.13      2.88 o
   1   7   0       91.19      100.37      3.44 o
   2   7   0     1020.22     1030.99     14.04 o
   3   7   0        0.36        0.95      0.68 o
   4   7   0      338.72      313.54      8.18 o
   5   7   0       38.43       47.12      2.23 o
   6   7   0      829.93      799.83     11.28 o
   7   7   0      451.18      437.93      7.51 o
   8   7   0      101.72      106.31      3.56 o
   9   7   0       29.44       31.80      2.53 o
  10   7   0       54.36       55.28      3.28 o
  11   7   0       37.24       47.51      3.26 o
  12   7   0        8.89        9.64      2.40 o
  13   7   0        0.12       -0.52      2.07 o
   0   8   0     1765.19     1696.48     33.21 o
   1   8   0      285.41      293.53     11.96 o
   2   8   0      240.65      222.63      7.76 o
   3   8   0       26.83       21.98      3.28 o
   4   8   0      281.21      275.33      6.58 o
   5   8   0        4.85        7.47      1.80 o
   6   8   0       71.81       78.39      3.58 o
   7   8   0      554.66      571.13     10.55 o
   8   8   0      226.76      250.88      6.58 o
   9   8   0       33.01       35.96      3.36 o
  10   8   0       20.28       21.75      2.78 o
  11   8   0      181.64      204.26      6.62 o
  12   8   0      233.90      247.31      8.78 o
   1   9   0        1.68       13.25      2.47 o
   2   9   0      536.76      599.22     23.72 o
   3   9   0      559.81      481.38      9.51 o
   4   9   0       17.42       21.26      3.34 o
   5   9   0       73.11       81.76      9.59 o
   6   9   0      232.18      218.91      6.40 o
   7   9   0      115.77      109.67      6.88 o
   8   9   0       29.34       32.37      3.73 o
   9   9   0        7.38        7.07      2.77 o
  10   9   0       22.59       32.74      4.12 o
  11   9   0      134.69      140.56      9.14 o
  12   9   0        5.05       -0.59      8.09 o
   0  10   0      302.06      271.66     13.25 o
   1  10   0     1161.87     1109.07     20.69 o
   2  10   0       12.37       11.18      2.06 o
   3  10   0      226.02      211.39      6.12 o
   4  10   0      643.26      577.65     11.33 o
   5  10   0     1415.47     1372.76     21.50 o
   6  10   0        3.66        9.20      2.31 o
   7  10   0       10.62       16.95      2.69 o
   8  10   0      269.62      275.05      7.96 o
   9  10   0       87.77       81.98      5.37 o
  10  10   0        0.79        3.63      2.58 o
  11  10   0       78.49       78.44      9.85 o
   1  11   0     1231.66     1161.97     21.32 o
   2  11   0      289.84      276.74      7.24 o
   3  11   0      128.89      125.94      4.94 o
   4  11   0      305.15      293.63      7.82 o
   5  11   0      260.91      261.73      7.44 o
   6  11   0      154.51      155.54      6.71 o
   7  11   0        5.67        4.63      2.26 o
   8  11   0        9.18        9.51      2.74 o
   9  11   0      112.57      118.41      6.29 o
  10  11   0       14.45       19.18      3.37 o
   0  12   0     2357.55     2228.38     63.69 o
   1  12   0      625.88      596.35     13.88 o
   2  12   0       11.40       12.87      2.40 o
   3  12   0      358.05      320.12     11.65 o
   4  12   0       36.07       32.86      3.29 o
   5  12   0      305.00      301.57      8.39 o
   6  12   0     1471.75     1456.17     23.70 o
   7  12   0      638.90      630.78     16.18 o
   8  12   0       26.44       33.50      3.79 o
   9  12   0       44.88       47.82      5.15 o
   1  13   0       22.01       16.36      4.32 o
   2  13   0        0.74        1.33      2.39 o
   3  13   0       79.77       66.49      4.55 o
   4  13   0       44.66       39.25      4.20 o
   5  13   0       13.23        8.19      3.14 o
   6  13   0        5.19        3.12      2.57 o
   7  13   0       37.00       36.09      4.03 o
   0  14   0       46.05       49.35      5.89 o
   1  14   0       18.71       13.66      5.91 o
   2  14   0        0.40        0.64      2.48 o
   3  14   0       26.15       29.30      4.15 o
   4  14   0      194.63      201.24      7.30 o
   5  14   0      151.07      150.05      7.59 o
   1  15   0        4.13        2.50      3.44 o
 -15   1   1      129.19      115.87      8.41 o
 -14   1   1      159.16      174.22      5.30 o
 -13   1   1      173.85      168.18      4.93 o
 -12   1   1        0.51        1.32      1.53 o
 -11   1   1       61.17       64.58      3.21 o
 -10   1   1      806.87      819.09     11.18 o
  -9   1   1      137.90      149.30      3.68 o
  -8   1   1      154.21      187.49      6.70 o
  -7   1   1       98.25      112.88      2.79 o
  -6   1   1     2822.79     3095.29     31.67 o
  -5   1   1        3.24       10.87      0.99 o
  -4   1   1     3493.67     4050.55     43.99 o
  -3   1   1      362.92      369.09      9.70 o
  -2   1   1      140.42      153.94      2.12 o
  -1   1   1     1975.39     1928.44     43.01 o
   1   1   1     4632.97     2418.59     59.04 o
   2   1   1     1693.86     1660.71     46.54 o
   3   1   1       28.43       19.77      1.30 o
   5   1   1      606.44      664.56      7.96 o
   6   1   1      371.43      431.49      5.97 o
   7   1   1       21.84       28.02      1.66 o
   8   1   1      576.36      617.88      9.45 o
   9   1   1     1431.72     1513.37     17.66 o
  10   1   1       12.13       15.46      1.73 o
  11   1   1      150.28      149.40      4.24 o
  12   1   1        0.01        0.67      1.48 o
  13   1   1      408.23      400.55      7.84 o
  14   1   1       12.62       10.12      2.92 o
  15   1   1        8.73        8.38      2.81 o
 -14   2   1      109.57      117.04      4.77 o
 -13   2   1       76.32       84.65      4.02 o
 -12   2   1      807.43      862.08     12.40 o
 -11   2   1      149.08      171.85      4.67 o
 -10   2   1      171.27      196.35      4.58 o
  -9   2   1       19.99       17.70      1.67 o
  -8   2   1       10.45       12.08      1.37 o
  -7   2   1      585.36      575.52      7.76 o
  -6   2   1     1615.07     1674.31     18.12 o
  -5   2   1      736.27      722.00      8.60 o
  -3   2   1    19722.36    20417.41    200.85 o
  -2   2   1     3091.07     3207.37     72.61 o
  -1   2   1       11.74        3.21      1.23 o
   0   2   1     4079.45     4034.53     68.58 o
   1   2   1    13676.93    13830.38    237.94 o
   2   2   1     5927.21     6099.26     73.63 o
   3   2   1      267.92      296.40      4.66 o
   4   2   1     2043.43     2239.91     25.17 o
   5   2   1      919.36     1147.44     12.71 o
   6   2   1     2291.27     2307.16     24.20 o
   7   2   1      259.66      295.52      4.90 o
   8   2   1       77.97       68.41      2.53 o
   9   2   1      383.05      413.62      7.39 o
  10   2   1       35.45       26.79      2.12 o
  11   2   1        3.79        2.71      1.49 o
  12   2   1       66.18       64.23      3.41 o
  13   2   1        2.95        2.33      1.94 o
  14   2   1       53.72       63.37      4.51 o
 -14   3   1      145.21      149.98      5.44 o
 -13   3   1      435.31      442.89      8.35 o
 -12   3   1      196.91      202.42      5.24 o
 -11   3   1       96.95       86.79      3.64 o
 -10   3   1      204.17      210.11      4.77 o
  -9   3   1       86.55       79.37      3.01 o
  -8   3   1      336.14      372.67      6.05 o
  -7   3   1        1.62        2.75      1.08 o
  -6   3   1        9.34        4.88      1.01 o
  -5   3   1      290.40      273.70      5.04 o
  -4   3   1     1559.41     1489.16     17.45 o
  -3   3   1      174.41      174.91      4.82 o
  -2   3   1       57.78       76.81      3.36 o
  -1   3   1      161.60      131.46      2.90 o
   0   3   1      552.87      616.94     12.08 o
   1   3   1     3367.02     3541.17     49.32 o
   2   3   1     1542.32     1669.24     20.70 o
   3   3   1     1011.75     1031.54     13.49 o
   4   3   1     2568.24     2553.23     26.01 o
   5   3   1     1435.89     1512.38     16.33 o
   6   3   1     1121.58     1146.71     13.12 o
   7   3   1     1373.87     1433.18     16.23 o
   8   3   1       79.75       83.36      3.42 o
   9   3   1      916.24      937.96     13.09 o
  10   3   1       78.48       92.64      3.31 o
  11   3   1     1857.65     1889.78     26.70 o
  12   3   1      718.04      740.78     11.66 o
  13   3   1      111.80      108.53      4.77 o
  14   3   1        4.76        6.03      2.74 o
 -14   4   1      109.48      119.34      5.37 o
 -13   4   1      145.59      143.05      4.74 o
 -12   4   1        0.11       -0.55      1.55 o
 -11   4   1      173.10      167.34      4.54 o
 -10   4   1      356.65      369.14      6.65 o
  -9   4   1        4.33        3.76      1.29 o
  -8   4   1      361.74      376.51      6.18 o
  -7   4   1      740.62      767.15      9.85 o
  -6   4   1        1.92        3.73      2.37 o
  -5   4   1      278.92      255.30      4.14 o
  -4   4   1      517.55      540.46      9.55 o
  -3   4   1        5.48        1.29      0.54 o
  -2   4   1     1218.26     1186.69     15.22 o
  -1   4   1     2947.47     3088.21     37.49 o
   0   4   1       98.20       86.62      8.44 o
   1   4   1      486.50      481.55      8.35 o
   2   4   1     3053.22     3272.83     35.71 o
   3   4   1     2421.78     2656.98     29.42 o
   4   4   1      227.48      299.39      4.39 o
   5   4   1      343.53      390.20      5.54 o
   6   4   1        1.25        6.87      1.35 o
   7   4   1      452.70      442.98      6.60 o
   8   4   1       40.44       39.72      2.40 o
   9   4   1       52.45       48.00      2.54 o
  10   4   1       34.91       26.99      2.15 o
  11   4   1       24.38       31.48      2.53 o
  12   4   1      295.11      287.52      6.32 o
  13   4   1       29.54       28.63      2.92 o
  14   4   1        0.27        0.37      1.99 o
 -14   5   1       85.60       96.96      4.98 o
 -13   5   1        1.00        1.11      1.76 o
 -12   5   1       56.32       59.90      3.39 o
 -11   5   1       36.66       39.36      2.68 o
 -10   5   1       39.37       39.05      2.48 o
  -9   5   1      924.53      872.00     14.40 o
  -8   5   1      577.31      557.56      8.15 o
  -7   5   1     1570.40     1516.64     17.30 o
  -6   5   1      888.76      948.32     12.54 o
  -5   5   1      318.91      318.38      5.37 o
  -4   5   1      384.35      360.77      6.48 o
  -3   5   1     1266.48     1324.19     17.31 o
  -2   5   1     2559.78     2751.28     36.41 o
  -1   5   1       33.19       26.95      3.48 o
   0   5   1       26.07       36.78      1.85 o
   1   5   1     1223.67     1335.97     20.01 o
   2   5   1      439.32      532.57      6.51 o
   3   5   1      255.62      211.55      3.68 o
   4   5   1       96.38       80.81      2.25 o
   5   5   1      172.25      173.11      3.63 o
   6   5   1      120.70      135.75      3.13 o
   7   5   1      187.92      194.99      4.86 o
   8   5   1      241.24      250.17      4.89 o
   9   5   1       26.41       25.75      2.36 o
  10   5   1      317.80      304.44      6.00 o
  11   5   1       51.02       49.05      2.93 o
  12   5   1        8.91        8.91      2.06 o
  13   5   1       19.04       20.41      2.67 o
  14   5   1      189.48      186.24      6.11 o
 -13   6   1      206.98      208.04      6.85 o
 -12   6   1      347.94      365.03      8.05 o
 -11   6   1      207.75      204.88      5.69 o
 -10   6   1        3.91        5.10      1.59 o
  -9   6   1       23.15       21.18      2.10 o
  -8   6   1        7.21       12.93      1.68 o
  -7   6   1      655.65      666.19      9.93 o
  -6   6   1       58.05       42.68      2.26 o
  -5   6   1      571.22      526.43      8.13 o
  -4   6   1      990.79      936.47     15.62 o
  -3   6   1       18.05       21.26      1.37 o
  -2   6   1      211.95      236.42      3.65 o
  -1   6   1     3026.16     3315.89     36.59 o
   0   6   1     2387.13     2448.18     25.09 o
   1   6   1      291.72      257.40      6.35 o
   2   6   1     2931.73     2881.54     29.42 o
   3   6   1       30.75       20.48      1.38 o
   4   6   1      808.97      807.47     10.62 o
   5   6   1      755.29      763.97     10.43 o
   6   6   1     2337.77     2276.40     26.76 o
   7   6   1      493.46      491.16      8.00 o
   8   6   1     2453.51     2528.82     30.14 o
   9   6   1       63.00       63.00      2.95 o
  10   6   1      148.60      143.95      4.09 o
  11   6   1       92.09       89.19      3.83 o
  12   6   1      220.62      217.92      6.13 o
  13   6   1      195.50      214.93      6.35 o
 -13   7   1        1.65        1.00      2.60 o
 -12   7   1       10.59        7.60      2.18 o
 -11   7   1      161.13      161.52      6.79 o
 -10   7   1      105.92      110.26      4.22 o
  -9   7   1      596.83      574.90      9.67 o
  -8   7   1      129.12      138.00      4.04 o
  -7   7   1      266.71      279.70      5.66 o
  -6   7   1     2507.59     2386.24     28.18 o
  -5   7   1     1605.36     1622.03     19.78 o
  -4   7   1        0.21        3.75      2.82 o
  -2   7   1     2643.43     2565.79     29.59 o
  -1   7   1       55.92       65.78      4.34 o
   0   7   1      433.05      470.35      6.11 o
   1   7   1      744.62      774.36     15.38 o
   2   7   1     1423.44     1464.70     21.60 o
   3   7   1      584.18      520.51     25.04 o
   4   7   1      116.52      150.21      3.18 o
   5   7   1       93.75       67.79      4.16 o
   6   7   1      215.47      226.38      4.78 o
   7   7   1      210.60      197.23      4.68 o
   8   7   1      102.86      111.58      3.68 o
   9   7   1        0.01        1.38      1.43 o
  10   7   1       23.55       22.99      2.32 o
  11   7   1      157.19      171.99      6.62 o
  12   7   1       54.25       53.49      4.01 o
  13   7   1       23.09       25.93      3.36 o
 -12   8   1       18.72       19.15      3.03 o
 -11   8   1       59.51       53.46      4.03 o
 -10   8   1       89.83      104.64      5.01 o
  -9   8   1       20.59       20.26      3.45 o
  -8   8   1     1618.23     1545.29     22.90 o
  -7   8   1     1153.33     1055.60     16.61 o
  -6   8   1      272.34      291.44      6.65 o
  -5   8   1     1017.05      918.64     14.38 o
  -4   8   1       96.70       89.24      3.12 o
  -3   8   1      131.05      139.91      9.54 o
  -2   8   1      623.08      657.51     11.24 o
  -1   8   1     1899.29     1923.51     30.33 o
   0   8   1      211.02      228.42     10.04 o
   3   8   1      999.54      966.48     20.01 o
   4   8   1      171.45      207.07      5.56 o
   5   8   1      380.56      348.55      7.73 o
   6   8   1      221.71      218.68     10.06 o
   7   8   1        0.95        6.81      1.73 o
   8   8   1      200.91      197.57      7.39 o
   9   8   1       68.30       67.00      3.96 o
  10   8   1       37.86       40.05      3.41 o
  11   8   1      169.97      169.55      6.98 o
  12   8   1       75.63       77.02      7.47 o
 -12   9   1       10.72       12.36      6.62 o
 -11   9   1        6.14        2.12      2.84 o
 -10   9   1      583.28      620.45     15.00 o
  -9   9   1      122.57      142.19      6.60 o
  -8   9   1       79.85       96.98      9.61 o
  -7   9   1      557.51      516.29     12.70 o
  -6   9   1        0.99        5.74      2.20 o
  -5   9   1      845.02      849.29     17.66 o
  -4   9   1       13.54       21.97      2.90 o
  -3   9   1        6.77       16.36      2.54 o
  -2   9   1       25.87       29.73      2.56 o
  -1   9   1     1078.02     1054.27     18.79 o
   0   9   1      936.77      923.95     24.13 o
   1   9   1      654.49      622.69     12.63 o
   2   9   1     4149.26     4032.74     51.90 o
   3   9   1      419.81      452.26      9.10 o
   4   9   1     3279.21     3234.31     42.92 o
   5   9   1      541.18      532.99     10.54 o
   6   9   1      115.85      110.10      4.56 o
   7   9   1       79.72       71.11      4.31 o
   8   9   1       18.04       13.35      2.53 o
   9   9   1      159.65      171.79      7.17 o
  10   9   1      272.90      275.83     12.34 o
  11   9   1      127.87      155.70      9.05 o
  12   9   1       23.42       19.76      4.81 o
 -11  10   1       30.12       35.40      4.67 o
 -10  10   1        9.91        8.48      3.25 o
  -9  10   1       45.57       53.76      4.97 o
  -8  10   1        6.71        6.46      3.82 o
  -7  10   1      416.46      452.29     14.15 o
  -6  10   1      135.66      142.78      6.41 o
  -5  10   1     2184.90     2142.58     30.84 o
  -4  10   1        1.93        3.74      1.98 o
  -3  10   1      293.53      293.12      7.32 o
  -2  10   1       86.19       96.97      5.38 o
  -1  10   1       91.55       81.13      7.04 o
   0  10   1       73.55       70.48      5.42 o
   1  10   1     1141.81     1169.07     20.92 o
   2  10   1      543.74      524.47     10.30 o
   3  10   1      209.69      236.59      6.49 o
   4  10   1       26.66       51.68      3.64 o
   5  10   1       49.81       78.68      8.19 o
   6  10   1      703.84      729.15     14.17 o
   7  10   1      191.98      180.06      8.14 o
   8  10   1        0.07        1.88      2.13 o
   9  10   1       28.81       38.57      3.82 o
  10  10   1      118.48      118.09      7.32 o
  11  10   1      257.77      258.34     10.12 o
 -10  11   1       48.97       47.51      4.41 o
  -9  11   1       11.36       18.06      3.13 o
  -8  11   1       78.70       95.52      5.58 o
  -7  11   1       93.60      101.89      8.94 o
  -6  11   1      169.80      174.03      9.83 o
  -5  11   1       11.36       12.40      2.42 o
  -4  11   1       64.29       72.62      4.41 o
  -3  11   1      175.35      155.05      5.52 o
  -2  11   1       42.31       43.31      3.42 o
  -1  11   1       24.03       24.00      3.03 o
   0  11   1      319.15      304.14     10.59 o
   1  11   1       24.98       34.15      3.48 o
   2  11   1       24.86       18.24      2.50 o
   3  11   1      472.43      476.13     13.05 o
   4  11   1        0.90       -0.30      1.71 o
   5  11   1      444.15      423.65     13.99 o
   6  11   1        5.44        9.24      2.41 o
   7  11   1        0.07        0.25      2.09 o
   8  11   1        2.34       -0.77      2.18 o
   9  11   1        0.68        3.17      2.39 o
  10  11   1       19.61       24.46      4.06 o
  -9  12   1       30.15       28.30      3.87 o
  -8  12   1      659.13      693.62     14.60 o
  -7  12   1      183.59      208.65      7.36 o
  -6  12   1      813.20      838.08     16.01 o
  -5  12   1      356.86      333.10      8.87 o
  -4  12   1       49.31       48.24      3.94 o
  -3  12   1        0.56        1.89      1.86 o
  -2  12   1      145.16      151.06      5.56 o
  -1  12   1      332.29      307.76      9.32 o
   0  12   1       57.18       57.54      5.47 o
   1  12   1      128.47      122.91      5.79 o
   2  12   1      367.59      366.12      8.93 o
   3  12   1       13.45       11.70      2.40 o
   4  12   1      401.51      401.72      9.63 o
   5  12   1      645.25      691.64     14.66 o
   6  12   1      208.00      230.47      7.48 o
   7  12   1      171.09      191.85      6.87 o
   8  12   1      226.92      236.33      7.88 o
   9  12   1      123.99      126.15      9.45 o
  -7  13   1      141.66      123.35      6.62 o
  -6  13   1        0.03        0.04      2.52 o
  -5  13   1      209.36      221.02      7.44 o
  -4  13   1       37.64       46.18      3.98 o
  -3  13   1       79.58       78.83      7.23 o
  -2  13   1      463.16      466.17     10.71 o
  -1  13   1        6.27       10.06      2.88 o
   0  13   1        4.83        3.33      2.42 o
   1  13   1      168.90      145.70      6.59 o
   2  13   1       71.23       74.06      5.54 o
   3  13   1      339.65      329.57     10.09 o
   4  13   1      116.81      129.80      5.72 o
   5  13   1        1.48        3.78      2.39 o
   6  13   1      265.76      282.85      9.51 o
   7  13   1      257.99      262.35      8.95 o
  -5  14   1       53.23       63.51      5.66 o
  -4  14   1       85.77       75.82      5.12 o
  -3  14   1        8.30        8.05      2.99 o
  -2  14   1      164.17      153.26      7.39 o
  -1  14   1      333.97      359.28     11.05 o
   0  14   1      224.66      209.47      7.24 o
   1  14   1       94.15       82.76      6.00 o
   2  14   1        1.85        3.32      2.75 o
   3  14   1      276.09      273.39      9.65 o
   4  14   1        0.02        1.11      2.23 o
   5  14   1       40.80       33.97      4.40 o
  -1  15   1       11.74       10.21      3.97 o
   0  15   1       20.75       27.68      5.09 o
   1  15   1      116.84      125.40      9.00 o
 -15   0   2      327.99      343.04     13.50 o
 -14   0   2      574.89      589.86     17.96 o
 -13   0   2      428.06      442.07     11.67 o
 -12   0   2      133.38      146.05      6.08 o
 -11   0   2      379.95      402.23     11.25 o
 -10   0   2       14.76       18.31      2.58 o
  -9   0   2      298.96      317.90      9.84 o
  -8   0   2      625.12      566.64     13.94 o
  -7   0   2     5596.04     6218.86     87.59 o
  -6   0   2     2682.79     2775.38     40.43 o
  -5   0   2      304.33      404.39      9.46 o
  -4   0   2      726.66      647.08     14.41 o
  -3   0   2     3226.52     3312.50    168.47 o
  -2   0   2     6224.84     6293.78    107.76 o
  -1   0   2      690.02      721.19     10.42 o
   1   0   2     5127.63     5125.66    125.64 o
   2   0   2    20644.51    19991.11    337.45 o
   3   0   2      358.18      247.25      8.56 o
   4   0   2        6.11        7.91      1.52 o
   5   0   2     1647.89     1839.58     37.03 o
   6   0   2       13.66        0.81      2.34 o
   7   0   2      247.97      207.72     14.46 o
   8   0   2     3532.04     3773.50     67.86 o
   9   0   2      297.98      301.10      7.77 o
  10   0   2      281.04      273.45      7.77 o
  11   0   2      415.94      396.06     15.56 o
  12   0   2      283.90      286.33      8.77 o
  13   0   2       92.23       91.90      7.13 o
  14   0   2       34.04       41.13      5.48 o
  15   0   2      123.02      137.48      8.94 o
 -15   1   2        4.82        2.89      2.55 o
 -14   1   2       34.94       34.32      3.61 o
 -13   1   2       43.49       47.08      3.13 o
 -12   1   2       15.11       11.05      1.89 o
 -11   1   2      416.93      427.76      7.47 o
 -10   1   2       33.88       31.41      2.20 o
  -9   1   2        8.17        8.10      1.34 o
  -8   1   2      169.34      191.93      4.37 o
  -7   1   2      407.85      455.04      7.18 o
  -6   1   2       13.84       17.25      1.24 o
  -5   1   2        5.78        4.62      0.72 o
  -4   1   2      107.62      114.95      2.69 o
  -3   1   2    43934.05    43533.05    601.16 o
  -2   1   2      806.64      930.88     10.50 o
  -1   1   2      294.51      316.30      5.27 o
   0   1   2     1305.68     1222.16     21.23 o
   1   1   2      924.76      876.89     13.44 o
   2   1   2     4011.12     3983.67     47.63 o
   3   1   2      226.76      223.46      4.17 o
   4   1   2       20.43       18.10      1.49 o
   5   1   2       23.34       25.92      1.42 o
   6   1   2       59.27       48.59      1.80 o
   7   1   2     2538.50     2783.69     29.10 o
   8   1   2      852.40      954.78     11.84 o
   9   1   2      240.05      239.43      5.71 o
  10   1   2       37.90       48.22      2.89 o
  11   1   2        1.73        1.89      1.40 o
  12   1   2       10.74       14.82      2.00 o
  13   1   2      485.13      495.85     10.93 o
  14   1   2        0.59       -1.99      1.99 o
 -14   2   2       14.84       11.34      2.72 o
 -13   2   2        6.34        5.87      1.90 o
 -12   2   2       53.19       56.61      3.19 o
 -11   2   2       30.05       27.31      2.57 o
 -10   2   2        5.36        4.97      1.40 o
  -9   2   2       75.64       82.11      2.88 o
  -8   2   2       98.92      100.36      2.83 o
  -7   2   2      175.15      192.45      4.41 o
  -6   2   2      312.62      307.68      4.76 o
  -5   2   2     1345.66     1364.68     14.80 o
  -4   2   2       22.76       24.35      2.28 o
  -3   2   2     2386.44     2395.96     54.12 o
  -2   2   2    29494.06    29327.17    349.66 o
  -1   2   2     9732.32    10110.75    140.83 o
   0   2   2     1115.44     1190.36     17.14 o
   1   2   2     2442.83     2432.57     28.64 o
   2   2   2      766.26      687.94      9.01 o
   3   2   2     2868.28     2885.55     35.13 o
   4   2   2     2873.21     2972.18     29.88 o
   5   2   2     1683.83     1793.20     18.93 o
   6   2   2       68.43       91.69      4.83 o
   7   2   2     1090.81     1239.44     14.29 o
   8   2   2      158.70      177.14      3.85 o
   9   2   2       71.34       74.94      2.91 o
  10   2   2       67.81       74.59      3.20 o
  11   2   2      298.94      296.91      6.06 o
  12   2   2       78.21       83.17      4.09 o
  13   2   2       65.28       55.55      3.68 o
  14   2   2       72.91       68.34      4.71 o
 -14   3   2        2.65        1.59      2.22 o
 -13   3   2       87.95       90.55      4.14 o
 -12   3   2       57.69       64.69      3.39 o
 -11   3   2      403.51      413.57      7.37 o
 -10   3   2      927.27      901.43     12.07 o
  -9   3   2      313.68      291.25      5.43 o
  -8   3   2      152.53      153.31      4.93 o
  -7   3   2      879.40      911.19     11.13 o
  -6   3   2        0.15        0.46      0.70 o
  -5   3   2     2487.57     2541.37     26.20 o
  -4   3   2     8924.33     8936.34     95.80 o
  -3   3   2     3494.44     1885.55     47.63 o
  -2   3   2     6575.06     6430.49     68.74 o
  -1   3   2      324.08      366.92      6.23 o
   0   3   2     2498.27     2538.99     31.07 o
   1   3   2      142.80      146.72      3.57 o
   2   3   2       83.12       98.20      2.08 o
   3   3   2      492.73      496.37      7.17 o
   4   3   2     9495.96     9649.68     94.40 o
   5   3   2      319.73      369.58      5.42 o
   6   3   2      582.26      605.19      7.85 o
   7   3   2      216.87      214.34      4.08 o
   8   3   2     1547.99     1550.47     17.74 o
   9   3   2     1561.28     1537.10     18.01 o
  10   3   2     1251.07     1242.03     15.51 o
  11   3   2      790.86      830.52     11.81 o
  12   3   2       44.88       52.83      4.32 o
  13   3   2        2.11        0.42      1.73 o
  14   3   2      423.06      450.11     10.75 o
 -14   4   2        6.55        2.46      2.30 o
 -13   4   2       77.08       73.23      3.78 o
 -12   4   2      415.48      430.78      7.93 o
 -11   4   2        0.70        1.23      1.44 o
 -10   4   2       50.78       54.59      4.16 o
  -9   4   2      309.98      314.50      6.13 o
  -8   4   2       27.15       28.55      2.02 o
  -7   4   2     1515.21     1539.01     17.37 o
  -6   4   2      957.26      919.30     11.05 o
  -5   4   2        2.02        0.93      0.90 o
  -4   4   2     1630.20     1896.95     24.64 o
  -3   4   2       96.97      126.89      2.79 o
  -2   4   2        5.35        7.11      0.86 o
  -1   4   2     2325.95     2377.35     40.67 o
   0   4   2      845.18      752.88     40.88 o
   1   4   2     2787.89     2807.17     34.59 o
   2   4   2     4049.47     4330.30     46.83 o
   3   4   2      126.15      134.70      5.47 o
   4   4   2      230.34      254.28      3.93 o
   5   4   2     3979.47     4129.03     41.57 o
   6   4   2      534.57      635.35      8.27 o
   7   4   2      549.56      560.05      7.81 o
   8   4   2     2647.26     2635.31     28.31 o
   9   4   2      604.35      597.30      8.78 o
  10   4   2       69.65       60.55      2.97 o
  11   4   2      251.82      255.38      6.16 o
  12   4   2      115.02      120.45      5.32 o
  13   4   2       40.94       38.93      3.25 o
  14   4   2      265.64      287.24      8.38 o
 -14   5   2      408.97      407.21     24.74 o
 -13   5   2      221.44      242.85      6.06 o
 -12   5   2      199.39      198.87      5.23 o
 -11   5   2       49.08       51.19      2.97 o
 -10   5   2      322.14      315.51      6.10 o
  -9   5   2        0.03       -0.32      1.15 o
  -8   5   2      367.91      361.80      6.40 o
  -7   5   2       33.86       24.92      1.91 o
  -6   5   2       16.23       15.63      1.52 o
  -5   5   2       23.31       17.53      1.39 o
  -4   5   2      370.92      405.76     19.64 o
  -3   5   2      587.45      567.59     11.10 o
  -2   5   2      625.58      629.69      9.13 o
  -1   5   2     5448.38     5666.81     61.11 o
   0   5   2      714.26      783.56     19.20 o
   1   5   2      511.39      550.74      7.43 o
   2   5   2      122.19      111.42      2.40 o
   3   5   2      536.98      522.19     12.31 o
   4   5   2     1052.14     1020.08     12.70 o
   5   5   2      691.55      801.62     10.73 o
   6   5   2       32.61       38.01      1.90 o
   7   5   2      654.29      634.77      8.71 o
   8   5   2        6.01        7.95      1.39 o
   9   5   2        1.67        2.42      1.71 o
  10   5   2       95.49       94.44      3.88 o
  11   5   2       44.01       46.95      3.13 o
  12   5   2      129.11      121.25      4.73 o
  13   5   2       98.25      100.49      4.84 o
  14   5   2      105.22      108.62      5.86 o
 -13   6   2       57.15       54.50      4.18 o
 -12   6   2       10.70        9.90      2.14 o
 -11   6   2       96.95       95.92      4.12 o
 -10   6   2      169.77      173.00      4.92 o
  -9   6   2       69.89       96.61     11.02 o
  -8   6   2      304.31      306.78      6.15 o
  -7   6   2      285.88      289.16      5.70 o
  -6   6   2        7.77        7.70      2.07 o
  -5   6   2      248.24      244.62      5.05 o
  -4   6   2       35.88       23.86      4.10 o
  -3   6   2      223.34      263.58      5.18 o
  -2   6   2       44.05       36.95      1.62 o
  -1   6   2      428.63      444.72      6.35 o
   0   6   2      614.19      675.00     11.45 o
   1   6   2       29.67       32.55      1.87 o
   2   6   2      387.46      345.40      5.14 o
   3   6   2       54.46       53.52      2.25 o
   4   6   2       51.59       47.88      1.85 o
   5   6   2       20.93       24.40      1.66 o
   6   6   2        0.15        1.95      1.16 o
   7   6   2       10.48       15.12      1.82 o
   8   6   2        0.17        0.27      2.11 o
   9   6   2       35.39       37.16      2.96 o
  10   6   2      154.06      153.24      4.23 o
  11   6   2      236.52      251.95      6.31 o
  12   6   2       13.07       15.67      2.38 o
  13   6   2      160.25      163.86      5.82 o
 -13   7   2        5.03        6.30      3.92 o
 -12   7   2        8.32       11.92      2.74 o
 -11   7   2        1.00        0.12      1.96 o
 -10   7   2      694.01      702.86     11.48 o
  -9   7   2      167.23      181.47      5.36 o
  -8   7   2      111.07      114.54      3.71 o
  -7   7   2      174.48      164.23      4.19 o
  -6   7   2       72.54       83.28      4.98 o
  -5   7   2      681.76      663.98     12.31 o
  -4   7   2     3907.52     3792.04     54.90 o
  -3   7   2      568.83      510.23      9.81 o
  -2   7   2      299.59      368.93     15.64 o
  -1   7   2      674.90      812.42     10.48 o
   0   7   2        0.54        2.23      0.66 o
   1   7   2      826.78      849.97     14.09 o
   2   7   2     1088.43      946.70     13.73 o
   3   7   2      578.38      498.30     17.92 o
   4   7   2       16.88       14.92      1.23 o
   5   7   2     1949.18     1972.60     21.60 o
   6   7   2      887.91      903.93     12.39 o
   7   7   2      679.56      625.16      9.64 o
   8   7   2      221.01      213.00      5.05 o
   9   7   2        3.40        5.27      1.76 o
  10   7   2      320.36      333.01      7.09 o
  11   7   2      389.44      399.39      9.18 o
  12   7   2       22.33       23.77      3.02 o
  13   7   2       48.38       48.77      5.22 o
 -12   8   2        0.41        2.10      2.31 o
 -11   8   2       15.88       15.63      2.73 o
 -10   8   2      105.64      115.78      5.18 o
  -9   8   2       13.47       12.64      2.34 o
  -8   8   2        0.03        0.13      2.53 o
  -7   8   2      400.95      376.99      8.26 o
  -6   8   2      437.56      382.74      7.94 o
  -5   8   2      178.55      163.70      4.68 o
  -4   8   2      254.38      224.34      4.90 o
  -3   8   2      309.65      294.73      5.61 o
  -2   8   2       29.69       37.83      3.71 o
  -1   8   2      967.93      890.02     16.04 o
   0   8   2      253.83      261.20     11.75 o
   2   8   2      404.77      363.14     34.73 o
   3   8   2      755.06      783.15     12.85 o
   4   8   2      220.25      201.06      5.47 o
   5   8   2      287.74      309.14      8.48 o
   6   8   2      293.81      320.48      7.56 o
   7   8   2      576.78      585.74     12.93 o
   8   8   2      610.14      618.82     13.75 o
   9   8   2       46.75       52.62      7.68 o
  10   8   2       24.99       18.89      4.05 o
  11   8   2        9.00       16.29      4.14 o
  12   8   2      112.04      115.10      8.87 o
 -12   9   2        3.11        1.02      2.93 o
 -11   9   2       38.39       38.95      4.67 o
 -10   9   2      151.62      163.94      7.30 o
  -9   9   2      339.98      368.05     10.73 o
  -8   9   2       13.07       16.12      3.06 o
  -7   9   2        5.59        3.05      2.23 o
  -6   9   2      485.82      440.56     11.09 o
  -5   9   2      311.45      282.76      7.51 o
  -4   9   2      168.45      172.83      5.40 o
  -3   9   2        0.30        2.90      1.54 o
  -2   9   2       18.38       17.62      2.99 o
  -1   9   2       41.81       47.18      4.18 o
   0   9   2       22.76       36.55      5.50 o
   1   9   2       82.49       93.10      6.83 o
   2   9   2       22.63      126.84      8.49 o
   3   9   2       16.47       20.08      3.24 o
   4   9   2     1606.62     1680.39     24.40 o
   5   9   2       22.49       19.77      2.61 o
   6   9   2       30.36       21.27      2.54 o
   7   9   2       30.56       35.25      3.24 o
   8   9   2      133.97      141.99      5.43 o
   9   9   2        9.00       11.29      2.68 o
  10   9   2        0.45        1.52      3.15 o
  11   9   2      263.06      236.53     10.97 o
  12   9   2        7.74       -0.64      4.59 o
 -11  10   2       88.37       84.59      7.55 o
 -10  10   2       11.01       11.16      3.42 o
  -9  10   2       33.25       32.90      4.22 o
  -8  10   2       11.44       11.70      2.93 o
  -7  10   2      247.49      254.00      8.62 o
  -6  10   2      176.16      166.94      5.93 o
  -5  10   2        1.53        6.00      2.40 o
  -4  10   2       91.08       92.17      6.65 o
  -3  10   2      481.64      474.19      9.86 o
  -2  10   2      562.52      543.37     10.97 o
  -1  10   2      399.78      394.00      9.69 o
   0  10   2       32.61       33.49      3.50 o
   1  10   2     1166.32     1105.08     21.70 o
   2  10   2      122.06      108.84      4.34 o
   3  10   2      146.15      157.65      5.20 o
   4  10   2      387.62      386.43      8.76 o
   5  10   2      639.07      629.11     12.10 o
   6  10   2      150.73      175.12      5.97 o
   7  10   2       44.30       34.97      3.37 o
   8  10   2      113.33      140.95      6.53 o
   9  10   2        0.56       -1.92      2.89 o
  10  10   2       93.84      107.46      6.87 o
  11  10   2       11.31       10.43      3.40 o
 -10  11   2        1.39        2.30      2.63 o
  -9  11   2       40.62       41.98      4.24 o
  -8  11   2      421.88      425.51     10.59 o
  -7  11   2      132.12      145.11      5.98 o
  -6  11   2        0.11        0.17      1.94 o
  -5  11   2        6.70        7.61      2.26 o
  -4  11   2     1009.37      928.99     16.27 o
  -3  11   2      216.10      205.46      6.39 o
  -2  11   2        0.52        1.37      1.67 o
  -1  11   2       15.61        8.99      2.45 o
   0  11   2       49.82       50.64      6.92 o
   1  11   2      186.61      158.69      6.27 o
   2  11   2      553.61      493.38     10.32 o
   3  11   2     2414.62     2286.25     32.42 o
   4  11   2      510.93      519.03     16.19 o
   5  11   2      191.30      212.00      6.68 o
   6  11   2       11.51       14.60      2.73 o
   7  11   2      156.44      148.71      5.94 o
   8  11   2      242.35      231.31      7.49 o
   9  11   2      137.26      140.78     10.18 o
  10  11   2       24.91       19.63      4.64 o
  -9  12   2      155.52      159.51      6.93 o
  -8  12   2      390.03      432.87     12.88 o
  -7  12   2       21.77       14.47      3.02 o
  -6  12   2        5.93        7.12      2.54 o
  -5  12   2       34.05       38.66      3.89 o
  -4  12   2      135.65      148.77      5.80 o
  -3  12   2        7.65        7.56      2.26 o
  -2  12   2      204.28      201.28      6.45 o
  -1  12   2        0.14        2.26      2.12 o
   0  12   2        3.22       10.33      3.52 o
   1  12   2      187.44      157.56      6.57 o
   2  12   2       33.56       31.06      3.63 o
   3  12   2        0.05       -0.85      1.76 o
   4  12   2      150.99      168.69      6.10 o
   5  12   2      373.29      385.96     10.87 o
   6  12   2       48.03       50.70      4.16 o
   7  12   2        0.03       -1.89      2.01 o
   8  12   2       89.16       95.80      6.65 o
   9  12   2       15.73        9.52      3.98 o
  -7  13   2      273.44      271.99     12.30 o
  -6  13   2      340.43      361.30      9.83 o
  -5  13   2      105.76       98.84      5.72 o
  -4  13   2        0.95       -0.44      2.12 o
  -3  13   2      142.99      127.52      6.07 o
  -2  13   2      302.87      303.84      8.35 o
  -1  13   2       33.79       31.30      3.94 o
   0  13   2        1.41        2.64      2.44 o
   1  13   2       16.37       15.25      3.47 o
   2  13   2       56.18       54.84      4.76 o
   3  13   2      103.26       98.70      6.31 o
   4  13   2       54.12       64.67      4.67 o
   5  13   2       21.55       25.41      4.38 o
   6  13   2       35.41       39.33      4.01 o
   7  13   2       17.61       19.08      3.78 o
  -5  14   2        7.91       10.29      3.22 o
  -4  14   2       21.82       27.45      3.85 o
  -3  14   2      147.25      152.86      6.35 o
  -2  14   2      132.69      137.23      9.83 o
  -1  14   2       63.44       64.01      5.40 o
   0  14   2      178.74      182.49      7.80 o
   1  14   2      268.18      242.07      8.95 o
   2  14   2       78.28       76.16      5.88 o
   3  14   2       11.79       15.27      3.44 o
   4  14   2       16.16       12.14      3.46 o
   5  14   2       19.37       13.38      3.36 o
   0  15   2       11.49       13.23      4.06 o
 -14   1   3      581.88      604.35     12.92 o
 -13   1   3       57.59       60.52      4.28 o
 -12   1   3       48.76       55.69      3.14 o
 -11   1   3      157.94      166.48      4.42 o
 -10   1   3        8.86        8.19      1.44 o
  -9   1   3      320.36      326.93      5.77 o
  -8   1   3      156.15      135.88      3.66 o
  -7   1   3      151.51      175.93      3.92 o
  -6   1   3      427.42      455.31      6.83 o
  -5   1   3      935.73      898.41     12.72 o
  -4   1   3       55.78       52.37      2.91 o
  -3   1   3     3937.67     3971.35     43.72 o
  -2   1   3    71673.33    50337.90   1185.46 o
  -1   1   3     5456.18     5771.14     62.53 o
   0   1   3      747.03      746.55      8.42 o
   1   1   3     1431.08     1505.81     15.06 o
   2   1   3      429.95      372.27      4.81 o
   3   1   3        0.12        1.84      0.63 o
   4   1   3       74.45       47.12      1.58 o
   5   1   3      239.09      260.32      3.97 o
   6   1   3        7.65        7.17      1.15 o
   7   1   3        0.91        1.78      0.88 o
   8   1   3       80.58       68.86      2.47 o
   9   1   3      104.34      107.36      3.22 o
  10   1   3      444.80      442.64      7.36 o
  11   1   3       45.08       44.17      2.70 o
  12   1   3      185.42      200.66      6.31 o
  13   1   3       25.58       24.42      3.10 o
  14   1   3       43.92       44.93      3.96 o
 -14   2   3      153.52      146.46      6.14 o
 -13   2   3      355.41      342.27      8.87 o
 -12   2   3      126.41      127.06      5.21 o
 -11   2   3      229.86      237.35      5.31 o
 -10   2   3        9.54        7.28      1.45 o
  -9   2   3       87.57       92.44      3.03 o
  -8   2   3      170.43      149.42      3.50 o
  -7   2   3      605.99      699.96      9.00 o
  -6   2   3      291.58      341.85      5.11 o
  -5   2   3     1496.83     1437.90     15.54 o
  -4   2   3       52.77       57.54      2.00 o
  -3   2   3     8831.51     9085.79     97.62 o
  -2   2   3    10372.84    10440.86    113.38 o
  -1   2   3    14517.80    14931.78    208.46 o
   0   2   3     1205.62     1121.95     14.32 o
   1   2   3     5810.44     5847.56     53.85 o
   2   2   3      166.94      204.68      2.94 o
   3   2   3     1569.01     1551.58     65.36 o
   4   2   3       97.33      122.24      2.73 o
   5   2   3     4226.26     4473.74     44.60 o
   6   2   3      309.50      278.19      4.47 o
   7   2   3      497.54      492.40      6.96 o
   8   2   3      403.10      396.25      6.28 o
   9   2   3      746.39      734.36     10.06 o
  10   2   3     1366.81     1371.43     16.71 o
  11   2   3        0.05       -0.04      1.47 o
  12   2   3      200.61      210.42      5.78 o
  13   2   3      104.74      116.01      7.31 o
  14   2   3       13.85       14.20      2.87 o
 -14   3   3       54.86       60.61      4.78 o
 -13   3   3       35.59       39.53      3.66 o
 -12   3   3      388.20      370.55      7.17 o
 -11   3   3        0.03       -0.11      1.36 o
 -10   3   3       15.16       12.70      1.66 o
  -9   3   3      832.39      859.13     11.32 o
  -8   3   3     3054.19     3080.51     32.45 o
  -7   3   3      153.46      184.78      4.57 o
  -6   3   3     1306.74     1440.68     15.98 o
  -5   3   3     4337.92     4589.48     45.83 o
  -4   3   3      771.62      836.56     16.74 o
  -3   3   3      575.60      468.13      6.97 o
  -2   3   3      787.93      726.26      9.68 o
  -1   3   3      155.00      193.76      5.00 o
   0   3   3     7633.94     7821.31    109.28 o
   1   3   3     1531.69     1612.05     16.55 o
   2   3   3     1354.76     1298.69     12.60 o
   3   3   3     1793.88     1946.08     63.74 o
   4   3   3       19.53       23.07      1.38 o
   5   3   3      180.15      181.46      3.27 o
   6   3   3      362.51      383.24      5.63 o
   7   3   3       31.24       36.06      1.89 o
   8   3   3      386.87      418.62      6.57 o
   9   3   3       21.44       26.59      3.01 o
  10   3   3      129.88      134.66      4.78 o
  11   3   3      886.18      848.74     13.20 o
  12   3   3      565.38      564.69     10.35 o
  13   3   3      202.88      212.22      6.83 o
  14   3   3        1.29        0.66      2.23 o
 -14   4   3       42.43       39.76      3.88 o
 -13   4   3       43.56       44.74      3.86 o
 -12   4   3       19.68       20.33      2.30 o
 -11   4   3        0.06       -0.15      1.36 o
 -10   4   3       54.96       54.79      2.81 o
  -9   4   3      108.81      113.40      3.66 o
  -8   4   3      105.56      100.56      3.01 o
  -7   4   3        8.25        8.94      1.24 o
  -6   4   3      312.81      322.86      5.61 o
  -5   4   3      392.53      369.72      5.87 o
  -4   4   3       32.99       63.20      5.90 o
  -3   4   3     1201.39     1137.04     13.63 o
  -2   4   3     1059.13     1133.13     17.17 o
  -1   4   3     4858.38     4814.92    332.61 o
   0   4   3      126.28      123.60      8.49 o
   1   4   3       14.01       24.35      1.52 o
   2   4   3      631.22      690.64      8.74 o
   3   4   3      539.58      638.62     22.82 o
   4   4   3      191.39      176.23      3.67 o
   5   4   3      248.54      302.41      4.67 o
   6   4   3       91.34       93.67      3.04 o
   7   4   3      276.21      259.37      4.67 o
   8   4   3      149.27      138.14      5.66 o
   9   4   3        3.41        6.92      1.40 o
  10   4   3      531.91      535.42      8.48 o
  11   4   3       28.85       37.93      2.83 o
  12   4   3      114.45      114.19      4.66 o
  13   4   3       38.45       40.28      3.75 o
  14   4   3       70.39       69.03      4.82 o
 -14   5   3       15.52       16.54      3.10 o
 -13   5   3       80.19       73.20      4.71 o
 -12   5   3       41.91       43.38      3.19 o
 -11   5   3       29.35       27.03      2.31 o
 -10   5   3        0.30        1.72      1.32 o
  -9   5   3      153.80      139.91      4.12 o
  -8   5   3     2409.67     2411.49     28.77 o
  -7   5   3      531.22      549.18      8.96 o
  -6   5   3     1054.15     1051.27     15.06 o
  -5   5   3      398.35      387.05      6.75 o
  -4   5   3      223.86      253.01      8.16 o
  -3   5   3      489.93      446.08      6.38 o
  -2   5   3      182.38      217.21      5.03 o
  -1   5   3     3262.40     3392.44     41.68 o
   0   5   3       24.32       38.66      1.79 o
   1   5   3      572.45      484.46      6.37 o
   2   5   3     5902.62     6132.81     66.36 o
   3   5   3     4806.76     4927.16     53.55 o
   4   5   3     1922.90     1952.80     25.03 o
   5   5   3       50.09       55.40      2.41 o
   6   5   3      256.68      264.53      4.60 o
   7   5   3     1766.38     1680.97     18.93 o
   8   5   3     1007.80     1014.36     12.76 o
   9   5   3     2194.04     2103.41     23.72 o
  10   5   3      140.34      149.66      4.28 o
  11   5   3      111.72       99.12      4.11 o
  12   5   3        1.99        1.01      1.71 o
  13   5   3        6.43        7.26      2.39 o
  14   5   3      271.15      288.67      8.57 o
 -13   6   3        4.49        4.29      2.44 o
 -12   6   3       30.71       26.37      2.76 o
 -11   6   3      157.90      152.70      4.85 o
 -10   6   3      549.92      559.90      9.72 o
  -9   6   3     4205.20     4075.33     46.90 o
  -8   6   3       27.13       26.62      2.33 o
  -7   6   3       35.60       43.68      2.44 o
  -6   6   3     3012.48     2915.42     33.59 o
  -5   6   3      751.47      727.24     11.05 o
  -4   6   3      418.12      445.15      7.36 o
  -3   6   3      640.25      670.55      8.99 o
  -2   6   3     1541.45     1599.57     24.57 o
  -1   6   3      177.30      140.28     10.05 o
   0   6   3     1867.06     1792.58     23.92 o
   1   6   3      743.59      887.12     10.45 o
   2   6   3      651.28      769.56     11.26 o
   3   6   3      618.80      683.06      9.07 o
   4   6   3     1023.45      973.52     12.42 o
   5   6   3      910.17      911.04     13.22 o
   6   6   3       18.59       12.41      1.42 o
   7   6   3        7.16       10.62      1.80 o
   8   6   3        2.42        6.56      2.22 o
   9   6   3      325.13      349.31      6.39 o
  10   6   3        3.39        3.54      1.57 o
  11   6   3      305.44      332.75      7.38 o
  12   6   3        9.91        6.55      2.09 o
  13   6   3      180.69      161.69      5.60 o
 -13   7   3        0.03        4.15      2.82 o
 -12   7   3      356.07      347.56      9.45 o
 -11   7   3        0.48       -2.16      2.32 o
 -10   7   3        5.01       14.38      2.46 o
  -9   7   3      152.81      143.89      6.49 o
  -8   7   3        0.59        0.19      1.60 o
  -7   7   3      220.08      212.87      5.69 o
  -6   7   3      145.09      136.07      4.39 o
  -5   7   3      875.75      907.62     14.12 o
  -4   7   3      414.52      431.65     19.04 o
  -3   7   3      555.74      583.51     10.07 o
  -2   7   3        0.02        3.03      1.14 o
  -1   7   3        0.71        0.93      1.17 o
   0   7   3      632.46      649.76     17.47 o
   1   7   3     3028.54     2926.72     33.68 o
   2   7   3     1689.11     1818.02     28.40 o
   3   7   3       23.23       19.95      2.24 o
   4   7   3       12.90       19.12      2.35 o
   5   7   3      154.71      171.88      4.74 o
   6   7   3      677.06      705.64     10.78 o
   7   7   3      428.70      382.07      8.71 o
   8   7   3      122.08      146.09      4.15 o
   9   7   3      443.27      417.07      9.35 o
  10   7   3      261.50      252.97      6.83 o
  11   7   3      213.01      245.51     17.92 o
  12   7   3        9.05        9.49      2.46 o
  13   7   3      120.10      124.10      5.97 o
 -12   8   3       27.51       31.57      3.60 o
 -11   8   3        5.20        0.60      2.03 o
 -10   8   3       80.80       73.62      5.19 o
  -9   8   3        6.02        2.88      2.29 o
  -8   8   3        7.45        9.59      2.10 o
  -7   8   3       21.30       16.55      2.22 o
  -6   8   3      124.72      114.47      4.15 o
  -5   8   3       71.81       64.29      3.28 o
  -4   8   3     1216.09     1259.15     18.40 o
  -3   8   3      630.29      660.86      9.89 o
  -2   8   3      831.76      811.58     12.61 o
  -1   8   3      427.59      447.94      9.00 o
   0   8   3        0.36        2.39      1.16 o
   1   8   3      490.79      504.44     10.50 o
   2   8   3      185.37      209.36      5.32 o
   3   8   3       64.32       66.89      3.32 o
   4   8   3       18.09       23.01      2.14 o
   5   8   3       91.09       99.08      3.32 o
   6   8   3      105.44      104.91      3.58 o
   7   8   3      368.72      372.58      7.91 o
   8   8   3        5.86        6.61      1.78 o
   9   8   3        0.36        1.07      2.09 o
  10   8   3       55.07       64.00     15.50 o
  11   8   3       19.84       23.50      7.60 o
  12   8   3       30.80       25.23      5.02 o
 -12   9   3       50.50       49.86      6.53 o
 -11   9   3      289.85      296.13     10.11 o
 -10   9   3      261.33      266.06      9.27 o
  -9   9   3      221.44      211.94      8.02 o
  -8   9   3      336.35      306.99      9.44 o
  -7   9   3      201.59      184.76      7.07 o
  -6   9   3       17.01       22.21      3.09 o
  -5   9   3      193.89      166.56      5.48 o
  -4   9   3     2149.75     2139.35     30.12 o
  -3   9   3      254.78      254.09      6.50 o
  -2   9   3     2780.30     2669.12     41.40 o
  -1   9   3      193.61      194.20      6.13 o
   0   9   3      380.47      361.56      8.76 o
   1   9   3      159.47      146.02      5.30 o
   2   9   3     1819.72     1674.00     23.93 o
   3   9   3     3381.84     3234.54     42.63 o
   4   9   3      242.07      271.54     11.45 o
   5   9   3      208.15      208.48      5.93 o
   6   9   3      297.97      317.08      7.78 o
   7   9   3       32.28       32.09      3.15 o
   8   9   3      650.78      653.30     12.71 o
   9   9   3      128.91      145.09      6.70 o
  10   9   3       83.11       79.86      5.80 o
  11   9   3        9.19       12.91      3.44 o
 -11  10   3       11.52       14.59      3.75 o
 -10  10   3       19.13       19.21      3.71 o
  -9  10   3       96.34       85.78      6.09 o
  -8  10   3      283.24      293.25      9.53 o
  -7  10   3       83.17       91.82      5.95 o
  -6  10   3       31.71       33.58      4.53 o
  -5  10   3       89.74       97.25      5.87 o
  -4  10   3      329.80      314.62     11.04 o
  -3  10   3      546.23      532.33     10.62 o
  -2  10   3      158.11      151.58      5.81 o
  -1  10   3        1.58       -0.43      1.62 o
   0  10   3      654.48      656.27     13.58 o
   1  10   3      753.68      718.57     14.71 o
   2  10   3        5.32        9.57      1.89 o
   3  10   3       11.38       13.47      2.20 o
   4  10   3       14.48       21.48      2.51 o
   5  10   3      491.98      490.33     14.83 o
   6  10   3        2.22        3.55      2.01 o
   7  10   3      539.41      569.82     11.74 o
   8  10   3      141.00      148.81      5.82 o
   9  10   3       16.24       19.25      4.01 o
  10  10   3      135.74      133.08      7.68 o
  11  10   3        0.02       -2.24      3.15 o
 -10  11   3      170.52      180.52      9.93 o
  -9  11   3        0.68        6.42      3.10 o
  -8  11   3      306.29      314.24     12.18 o
  -7  11   3       60.66       65.05      4.62 o
  -6  11   3      113.31      108.58      5.70 o
  -5  11   3      202.86      192.83      6.46 o
  -4  11   3       31.71       37.05      3.37 o
  -3  11   3       74.55       77.89      4.46 o
  -2  11   3      832.16      785.39     14.10 o
  -1  11   3        8.77        3.84      3.87 o
   0  11   3      580.82      525.69     14.83 o
   1  11   3       69.10       57.30      4.37 o
   2  11   3      342.80      320.58      9.12 o
   3  11   3       49.84       39.43      4.78 o
   4  11   3      115.89      103.26      5.10 o
   5  11   3      659.32      647.91     13.61 o
   6  11   3      112.08      126.07      5.94 o
   7  11   3      251.14      262.79      7.69 o
   8  11   3      370.90      363.67     12.54 o
   9  11   3       19.37       27.76      4.18 o
  10  11   3       13.57       15.31      4.42 o
  -8  12   3        7.81        6.74      2.83 o
  -7  12   3      135.83      134.83      6.54 o
  -6  12   3      181.63      179.59      6.72 o
  -5  12   3        3.74        0.48      2.02 o
  -4  12   3       35.20       42.54      3.78 o
  -3  12   3      138.43      121.91      5.24 o
  -2  12   3      179.40      175.08      5.96 o
  -1  12   3       18.17        9.69      2.59 o
   0  12   3      676.11      661.00     14.90 o
   1  12   3      118.24      109.42      5.67 o
   2  12   3       39.26       35.51      3.81 o
   3  12   3      300.41      285.05      7.79 o
   4  12   3       14.16       15.77      2.68 o
   5  12   3        0.41        1.76      1.97 o
   6  12   3       59.66       64.16      4.55 o
   7  12   3        0.80        2.71      2.45 o
   8  12   3       18.17       16.17      3.47 o
  -7  13   3      186.32      188.49      7.23 o
  -6  13   3        2.54        4.51      2.59 o
  -5  13   3      104.37       99.65      7.57 o
  -4  13   3      561.65      583.38     14.43 o
  -3  13   3      120.21      112.60      5.89 o
  -2  13   3      145.09      146.62      5.97 o
  -1  13   3      288.45      285.28      9.35 o
   0  13   3      610.08      594.77     14.42 o
   1  13   3        4.11        5.90      2.67 o
   2  13   3      199.62      216.18      8.13 o
   3  13   3      190.30      193.46      7.73 o
   4  13   3      918.21      887.59     16.54 o
   5  13   3       55.69       50.06      5.42 o
   6  13   3        2.42        4.30      2.44 o
   7  13   3       80.18       74.26      7.24 o
  -5  14   3       45.75       39.28      4.61 o
  -4  14   3      146.69      135.85      6.33 o
  -3  14   3        3.43        4.18      2.52 o
  -2  14   3        1.86        3.71      2.82 o
  -1  14   3      162.35      157.62      6.35 o
   0  14   3        2.65        5.33      2.71 o
   1  14   3        4.43        7.29      2.90 o
   2  14   3       36.73       44.24      4.67 o
   3  14   3      337.35      358.97     11.17 o
   4  14   3      114.58      140.86     10.14 o
   5  14   3       35.21       33.95      4.35 o
 -14   0   4      149.75      154.06      8.79 o
 -13   0   4       24.16       24.12      6.84 o
 -12   0   4      184.08      177.67      6.81 o
 -11   0   4       40.13       51.29      7.61 o
 -10   0   4       89.29       87.60      4.44 o
  -9   0   4       27.06       27.74      2.76 o
  -8   0   4     1567.21     1781.99     28.06 o
  -7   0   4     2322.37     2295.67     34.52 o
  -6   0   4      968.95      946.67     15.64 o
  -5   0   4      166.37      182.21      4.46 o
  -4   0   4       58.84       53.42      5.41 o
  -2   0   4    14067.84    13707.99    165.31 o
  -1   0   4     6780.94     6890.98    118.00 o
   0   0   4     6815.93     6898.12     96.53 o
   1   0   4      113.93      108.81      3.05 o
   2   0   4     3867.09     4004.86     67.85 o
   3   0   4        6.58        5.28      0.73 o
   4   0   4    14916.21    15523.16    217.13 o
   5   0   4     1689.27     1968.38     35.26 o
   6   0   4     4125.87     4534.65     64.34 o
   7   0   4     5759.26     6012.89    104.38 o
   8   0   4        8.13        4.30      2.28 o
   9   0   4      108.07       95.21      4.62 o
  10   0   4      262.72      295.43      8.07 o
  11   0   4      626.88      590.09     16.24 o
  12   0   4      397.63      395.68     19.08 o
  13   0   4      379.86      376.88     13.26 o
  14   0   4       74.88       71.18      6.93 o
 -14   1   4      223.66      228.87      7.56 o
 -13   1   4      140.06      153.19      6.57 o
 -12   1   4      300.32      306.77      6.39 o
 -11   1   4      808.46      848.70     11.85 o
 -10   1   4       66.03       74.29      3.06 o
  -9   1   4     1856.55     1938.74     21.74 o
  -8   1   4       31.75       32.56      2.41 o
  -7   1   4      287.31      260.81      4.95 o
  -6   1   4     1097.32     1151.64     14.32 o
  -5   1   4     2647.22     2714.11     30.39 o
  -4   1   4     1568.29     1646.43     20.83 o
  -2   1   4     3129.85     3200.54     34.54 o
  -1   1   4     4383.90     4471.54     62.14 o
   0   1   4    12000.98    11716.98    126.03 o
   1   1   4     2032.53     1964.78     23.91 o
   2   1   4      170.48      118.50      2.04 o
   3   1   4     1787.70     1867.95     20.77 o
   4   1   4      930.99      855.80     15.69 o
   5   1   4      310.03      363.11      5.98 o
   6   1   4     1625.48     1681.90     18.18 o
   7   1   4      677.36      629.19     10.43 o
   8   1   4       14.18       21.41      1.63 o
   9   1   4     2867.51     2787.65     30.37 o
  10   1   4        0.42        1.37      1.30 o
  11   1   4       67.39       62.03      3.45 o
  12   1   4      260.18      269.94      8.28 o
  13   1   4        5.20        4.59      3.46 o
  14   1   4      418.95      457.56     11.03 o
 -14   2   4        1.26       -0.42      2.38 o
 -13   2   4      266.70      269.76      7.79 o
 -12   2   4        6.15        3.15      1.83 o
 -11   2   4       31.57       29.95      2.31 o
 -10   2   4       60.04       54.17      3.86 o
  -9   2   4      142.70      139.33      3.59 o
  -8   2   4      416.21      428.78      6.59 o
  -7   2   4        2.03        5.47      0.99 o
  -6   2   4     1268.10     1345.12     14.97 o
  -5   2   4       29.16       25.78      2.04 o
  -4   2   4      159.37      175.85      3.12 o
  -3   2   4     4542.27     4501.92     62.16 o
  -2   2   4     6319.95     6489.25     69.32 o
  -1   2   4       52.89       41.01      1.81 o
   0   2   4     6893.84     6890.68     83.31 o
   1   2   4       23.02       32.87      0.78 o
   2   2   4     1977.41     2068.43     19.27 o
   3   2   4      661.54      696.88      8.58 o
   4   2   4      317.73      338.49      4.58 o
   5   2   4      229.03      292.67      5.17 o
   6   2   4      153.87      180.00      3.41 o
   7   2   4      228.81      253.18      4.46 o
   8   2   4        4.25        4.96      1.13 o
   9   2   4     1247.65     1266.95     15.35 o
  10   2   4      389.59      391.68      9.61 o
  11   2   4        0.52        0.36      1.42 o
  12   2   4       83.37       74.50      4.51 o
  13   2   4        6.18        4.48      2.27 o
  14   2   4        6.52        6.68      2.57 o
 -14   3   4       23.00       22.07      3.22 o
 -13   3   4       74.78       76.53      4.73 o
 -12   3   4      321.87      329.88      8.35 o
 -11   3   4        0.24        0.20      1.29 o
 -10   3   4        1.73        2.13      1.27 o
  -9   3   4       96.31      102.16      3.62 o
  -8   3   4       45.03       51.37      2.39 o
  -7   3   4       10.53        9.91      1.19 o
  -6   3   4       19.92       14.86      1.66 o
  -5   3   4     9275.59     9698.13    103.38 o
  -4   3   4     2046.63     2058.95     30.77 o
  -3   3   4     1998.33     2202.09     24.58 o
  -2   3   4     2455.12     2537.52     43.49 o
  -1   3   4     1094.35     1053.87     19.68 o
   0   3   4      155.16      144.16      3.72 o
   1   3   4     1463.17     1435.77     13.70 o
   2   3   4     1550.98     1476.94     15.35 o
   3   3   4      600.77      638.49      7.45 o
   4   3   4     1113.11     1123.53     12.38 o
   5   3   4     3553.46     3653.01     44.91 o
   6   3   4     1257.55     1326.00     14.90 o
   7   3   4      749.26      741.43      9.53 o
   8   3   4       51.84       42.11      2.20 o
   9   3   4      127.26      133.69      3.93 o
  10   3   4        2.34        5.43      1.56 o
  11   3   4        0.06       -0.38      1.45 o
  12   3   4       44.89       38.33      3.46 o
  13   3   4       86.28       75.40      4.73 o
  14   3   4      215.44      228.43      7.54 o
 -14   4   4      319.20      330.90      9.14 o
 -13   4   4       18.34       15.04      2.70 o
 -12   4   4      138.82      144.29      6.99 o
 -11   4   4      386.70      390.91      7.16 o
 -10   4   4      314.18      315.59      7.36 o
  -9   4   4        2.10        0.93      1.37 o
  -8   4   4     1418.43     1397.59     16.35 o
  -7   4   4      425.20      398.86      6.15 o
  -6   4   4      806.60      837.84     12.43 o
  -5   4   4       27.19       21.02      1.60 o
  -4   4   4     1831.86     1926.63     25.15 o
  -3   4   4        0.16        3.31      0.60 o
  -2   4   4      248.35      217.62      4.93 o
  -1   4   4      408.18      475.63     14.65 o
   0   4   4       48.05       60.24      2.21 o
   1   4   4     2376.60     2403.75     24.54 o
   2   4   4     2322.65     2467.41     27.48 o
   3   4   4     1580.11     1730.36     16.86 o
   4   4   4     1048.36     1020.34     13.75 o
   5   4   4       75.07       91.70      2.69 o
   6   4   4     3205.74     3207.56     40.27 o
   7   4   4       52.98       38.14      2.00 o
   8   4   4      216.90      247.35      4.81 o
   9   4   4      246.59      209.63      4.59 o
  10   4   4      440.38      429.95      8.14 o
  11   4   4      813.72      835.09     13.13 o
  12   4   4        0.11        1.02      1.86 o
  13   4   4      189.14      169.37      6.89 o
  14   4   4        2.47        3.40      2.33 o
 -14   5   4       40.30       39.74      3.94 o
 -13   5   4      149.43      139.22      7.67 o
 -12   5   4       14.73       12.91      2.52 o
 -11   5   4      118.27      128.28      7.81 o
 -10   5   4        0.30       -0.02      1.86 o
  -9   5   4       82.72       88.03      3.45 o
  -8   5   4      629.15      619.30      9.69 o
  -7   5   4      546.69      515.25     10.15 o
  -6   5   4     1065.96     1076.29     15.42 o
  -5   5   4      336.44      281.64      5.48 o
  -4   5   4      255.50      228.77      4.96 o
  -3   5   4       29.18       41.94      1.50 o
  -2   5   4     1154.18     1236.41     19.12 o
  -1   5   4     1875.00     2067.91     37.92 o
   0   5   4     2522.91     2756.20     40.16 o
   1   5   4     3112.32     3366.87     37.52 o
   2   5   4      381.25      413.31      9.23 o
   3   5   4     1295.29     1397.89     15.19 o
   4   5   4      765.72      879.70     10.36 o
   5   5   4      148.91      133.00      3.43 o
   6   5   4     1484.13     1492.12     20.28 o
   7   5   4       21.19       33.26      1.97 o
   8   5   4      690.19      659.34      9.25 o
   9   5   4       83.12       77.73      3.35 o
  10   5   4       23.58       29.83      2.51 o
  11   5   4        7.12        8.27      1.95 o
  12   5   4        0.00       -0.49      1.66 o
  13   5   4       11.50        9.03      2.54 o
 -13   6   4        2.31        1.40      2.32 o
 -12   6   4        1.78       -1.79      1.79 o
 -11   6   4        6.13        5.29      1.80 o
 -10   6   4       65.00       61.44      3.37 o
  -9   6   4       20.23       20.85      2.79 o
  -8   6   4      330.45      304.97      6.21 o
  -7   6   4     2076.58     2126.51     25.64 o
  -6   6   4        2.85        4.49      1.46 o
  -5   6   4      397.62      370.21      6.70 o
  -4   6   4       92.64       78.28      2.42 o
  -3   6   4      424.14      456.66      6.18 o
  -2   6   4       36.67       33.13      2.11 o
  -1   6   4       40.46       60.41      2.02 o
   0   6   4      250.37      228.93      5.62 o
   1   6   4       74.49       65.87      3.12 o
   2   6   4     1030.94     1114.16     12.48 o
   3   6   4      565.32      562.01      7.24 o
   4   6   4      358.06      395.02      6.16 o
   5   6   4        1.60        1.18      0.72 o
   6   6   4        2.52        2.29      1.11 o
   7   6   4     1243.62     1152.92     14.01 o
   8   6   4      358.59      345.11      6.08 o
   9   6   4       70.51       60.17      3.20 o
  10   6   4      112.54      119.77      4.23 o
  11   6   4       38.37       35.50      2.96 o
  12   6   4       34.96       39.16      3.19 o
  13   6   4       47.81       43.45      3.89 o
 -13   7   4      256.44      244.26      9.09 o
 -12   7   4       61.12       69.02      5.44 o
 -11   7   4       84.28       68.16      5.41 o
 -10   7   4      164.25      153.79      5.53 o
  -9   7   4       64.79       68.22      4.40 o
  -8   7   4       48.03       42.04      3.11 o
  -7   7   4      400.56      386.08      8.19 o
  -6   7   4      427.78      397.80      8.08 o
  -5   7   4       65.51       59.52      4.26 o
  -4   7   4      234.26      227.81      5.38 o
  -3   7   4     3575.39     3540.96     61.55 o
  -2   7   4      161.86      155.60      7.55 o
  -1   7   4       87.46      100.52      2.97 o
   0   7   4      671.23      740.65     25.36 o
   1   7   4       95.40      108.23      6.47 o
   2   7   4      577.97      587.59      8.65 o
   3   7   4     1490.19     1525.84     20.91 o
   4   7   4     1221.69     1155.00     14.54 o
   5   7   4       57.46       54.91      2.26 o
   6   7   4        0.75        1.71      1.03 o
   7   7   4       33.88       24.87      1.86 o
   8   7   4      464.69      461.93      8.38 o
   9   7   4        9.81       15.52      2.23 o
  10   7   4      167.54      156.98      5.39 o
  11   7   4       36.92       34.09      3.28 o
  12   7   4        1.96        5.37      2.26 o
  13   7   4       44.80       42.14     11.43 o
 -12   8   4      115.82      130.88      7.04 o
 -11   8   4        0.14        2.22      2.11 o
 -10   8   4      159.15      168.59      6.61 o
  -9   8   4      366.81      376.22      8.71 o
  -8   8   4      337.39      302.17     12.53 o
  -7   8   4      312.57      311.28      7.36 o
  -6   8   4       29.09       19.63      2.28 o
  -5   8   4      110.61      126.83      4.23 o
  -4   8   4     1004.32     1019.21     15.60 o
  -3   8   4       11.67       14.15      1.88 o
  -2   8   4       56.28       55.36      2.33 o
  -1   8   4       30.99       30.01      1.92 o
   0   8   4      144.05      145.63      4.46 o
   1   8   4        5.56        5.37      1.24 o
   2   8   4      336.73      316.74      7.89 o
   3   8   4      588.40      615.45      9.33 o
   4   8   4     1163.03     1096.08     14.76 o
   5   8   4       16.29       18.02      1.83 o
   6   8   4       14.93       19.81      2.08 o
   7   8   4      111.09      116.43      3.91 o
   8   8   4       70.10       76.08      3.70 o
   9   8   4       68.27       76.08      4.38 o
  10   8   4        7.26        8.79      2.59 o
  11   8   4      126.24      133.72      8.25 o
  12   8   4      211.66      206.32     20.49 o
 -11   9   4       10.70       12.87      4.19 o
 -10   9   4      135.26      130.62      7.11 o
  -9   9   4       53.98       38.73      4.25 o
  -8   9   4       12.96       15.28      3.82 o
  -7   9   4      123.12      112.46      5.71 o
  -6   9   4        6.62        5.61      2.13 o
  -5   9   4      508.45      504.58     11.93 o
  -4   9   4      182.06      198.23      5.91 o
  -3   9   4      180.54      204.21      5.79 o
  -2   9   4      278.45      292.09     11.79 o
  -1   9   4      112.53      111.90      5.20 o
   0   9   4       38.46       36.63      3.14 o
   1   9   4      385.61      406.87      9.66 o
   2   9   4     1074.96     1120.76     17.29 o
   3   9   4      126.23      135.78      6.44 o
   4   9   4        6.99        8.20      1.86 o
   5   9   4       45.20       34.52      2.90 o
   6   9   4        3.03        4.10      1.74 o
   7   9   4        1.12       -1.63      1.63 o
   8   9   4      147.70      155.48      6.74 o
   9   9   4        3.45        3.48      2.45 o
  10   9   4      145.79      150.48      7.00 o
  11   9   4      177.46      196.70      8.25 o
 -11  10   4      256.16      233.10     11.57 o
 -10  10   4       32.02       41.00      6.82 o
  -9  10   4       22.80       20.18      3.81 o
  -8  10   4       25.37       23.20      4.66 o
  -7  10   4       71.04       75.42      5.40 o
  -6  10   4       75.70       74.56      4.54 o
  -5  10   4      287.22      304.00      7.90 o
  -4  10   4       67.25       57.04      3.85 o
  -3  10   4      230.35      215.57      6.25 o
  -2  10   4        0.16       -1.42      1.74 o
  -1  10   4      193.44      206.31      8.96 o
   0  10   4     3002.06     2882.42     44.47 o
   1  10   4      311.65      286.94      8.89 o
   2  10   4     1678.08     1689.54     28.43 o
   3  10   4       60.09       63.02      3.79 o
   4  10   4       57.89       60.96      3.74 o
   5  10   4      381.74      375.47      8.65 o
   6  10   4       67.83       76.57      4.48 o
   7  10   4      802.02      814.88     14.85 o
   8  10   4        2.03        2.01      2.45 o
   9  10   4       19.31       27.61      3.99 o
  10  10   4       19.01       28.00      4.22 o
 -10  11   4      553.96      621.28     15.97 o
  -9  11   4      597.16      581.67     13.63 o
  -8  11   4      460.04      483.58     11.47 o
  -7  11   4       19.17       15.13      3.00 o
  -6  11   4        0.13        1.92      2.14 o
  -5  11   4       44.80       47.54      3.80 o
  -4  11   4      229.35      226.24      6.81 o
  -3  11   4      275.98      263.84      8.78 o
  -2  11   4       29.81       29.74      2.97 o
  -1  11   4      244.51      254.70      7.89 o
   0  11   4        0.02       -0.65      1.63 o
   1  11   4        1.15        4.69      2.21 o
   2  11   4      811.44      855.36     23.03 o
   3  11   4      154.28      174.29      5.76 o
   4  11   4      692.68      706.55     13.29 o
   5  11   4      543.53      566.30     11.58 o
   6  11   4      136.04      138.20      5.49 o
   7  11   4        6.98        8.89      4.58 o
   8  11   4       41.66       38.03      4.40 o
   9  11   4      156.82      160.71      7.53 o
  10  11   4      244.44      279.43     17.47 o
  -8  12   4       11.39       13.99      3.13 o
  -7  12   4      604.27      618.34     13.51 o
  -6  12   4        7.05        7.27      2.60 o
  -5  12   4       17.74       17.62      2.93 o
  -4  12   4       52.31       55.52      4.24 o
  -3  12   4       19.61       21.19      3.03 o
  -2  12   4      282.80      258.97      7.38 o
  -1  12   4      872.23      840.77     17.35 o
   0  12   4      940.97      917.53     18.64 o
   1  12   4       40.16       36.06      5.04 o
   2  12   4      124.13      133.08      6.07 o
   3  12   4      316.32      307.55      9.35 o
   4  12   4       43.09       38.30      3.54 o
   5  12   4       83.46       71.45      5.03 o
   6  12   4      166.03      149.58      7.78 o
   7  12   4      376.26      362.74     11.20 o
   8  12   4       77.04       85.48      6.39 o
  -7  13   4        8.37        2.85      2.48 o
  -6  13   4       10.36        6.48      2.72 o
  -5  13   4        7.18        8.73      2.72 o
  -4  13   4       77.95       91.34      5.54 o
  -3  13   4      163.10      169.46      7.93 o
  -2  13   4        0.01        0.24      1.98 o
  -1  13   4      158.68      136.43      6.44 o
   0  13   4        1.45        1.42      2.45 o
   1  13   4       11.27        8.54      2.86 o
   2  13   4        0.31       -0.20      2.29 o
   3  13   4       45.08       42.37      5.06 o
   4  13   4       70.27       78.41      5.79 o
   5  13   4        8.74       12.95      3.26 o
   6  13   4       30.37       29.83      4.21 o
   7  13   4        0.04       -1.01      2.86 o
  -5  14   4       11.95       11.73      3.56 o
  -4  14   4      152.92      157.29      6.52 o
  -3  14   4       88.13       85.74      5.37 o
  -2  14   4        1.15        4.81      2.74 o
  -1  14   4      101.55       97.78      5.73 o
   0  14   4       91.56       81.80      5.99 o
   1  14   4      235.29      243.24     10.31 o
   2  14   4       13.55        9.97      3.26 o
   3  14   4      178.55      196.67      8.11 o
   4  14   4       62.61       72.09      6.91 o
   5  14   4       24.29       31.45      5.18 o
 -14   1   5       31.80       33.63      3.72 o
 -13   1   5       22.86       19.57      2.89 o
 -12   1   5      122.73      122.40      5.32 o
 -11   1   5       31.35       33.40      2.39 o
 -10   1   5        7.07       10.48      1.56 o
  -9   1   5      460.20      473.46      8.39 o
  -8   1   5        4.03        3.49      1.00 o
  -7   1   5      145.14      148.66      4.41 o
  -6   1   5      927.88      950.74     15.14 o
  -5   1   5      943.03      988.32     13.46 o
  -4   1   5     4228.00     4291.25     51.87 o
  -2   1   5     3665.75     3773.86     40.69 o
  -1   1   5     3217.48     3151.92     38.01 o
   0   1   5     1079.57      999.48     11.29 o
   1   1   5       10.28        9.22      0.71 o
   2   1   5     2514.15     2556.87     27.84 o
   3   1   5       55.51       43.03      1.55 o
   4   1   5       50.96       37.89      2.90 o
   5   1   5      424.16      404.22      9.44 o
   6   1   5     1730.16     1883.18     24.36 o
   8   1   5       29.95       29.62      1.84 o
   9   1   5     1307.73     1254.21     15.16 o
  10   1   5      260.73      262.50      5.95 o
  11   1   5      125.29      125.51      6.29 o
  12   1   5      118.54      125.86      5.15 o
  13   1   5       42.92       40.59      3.72 o
  14   1   5       17.65       19.17      3.16 o
 -14   2   5        0.15       -2.09      2.09 o
 -13   2   5       35.17       36.83      3.82 o
 -12   2   5      371.27      393.92      9.34 o
 -11   2   5       26.48       19.31      1.97 o
 -10   2   5       36.32       34.70      2.28 o
  -9   2   5      124.18      125.67      3.64 o
  -8   2   5     1574.58     1639.91     18.53 o
  -7   2   5     1492.96     1507.25     25.74 o
  -6   2   5     3759.94     3950.25     39.98 o
  -5   2   5     3212.41     3286.91     47.20 o
  -4   2   5     1453.87     1510.95     19.60 o
  -3   2   5       82.19       82.83      1.85 o
  -2   2   5      265.95      235.79      8.63 o
  -1   2   5    26019.50    25547.27    307.18 o
   0   2   5     1766.94     1897.98     20.95 o
   1   2   5       19.72       29.95      0.84 o
   2   2   5      741.23      761.60      8.28 o
   3   2   5      865.59      975.69      9.80 o
   4   2   5     1154.11     1191.87     12.92 o
   5   2   5     1275.99     1352.09     14.75 o
   6   2   5     3702.12     3941.65     48.59 o
   7   2   5      263.91      235.83      5.04 o
   8   2   5        1.41        2.46      0.99 o
   9   2   5      432.98      444.75      7.92 o
  10   2   5     1435.86     1433.11     19.11 o
  11   2   5       51.15       43.89      3.46 o
  12   2   5      548.94      547.34     11.46 o
  13   2   5      530.95      527.10     11.63 o
  14   2   5       41.13       40.20      4.01 o
 -14   3   5       21.90       17.60      3.72 o
 -13   3   5        0.37        3.18      2.10 o
 -12   3   5       78.38       70.08      4.38 o
 -11   3   5        0.43        1.33      1.51 o
 -10   3   5      372.88      367.72      6.73 o
  -9   3   5        1.14        0.39      1.07 o
  -8   3   5       60.15       73.13      2.63 o
  -7   3   5      473.00      492.72      7.55 o
  -6   3   5       60.07       54.77      3.43 o
  -5   3   5     2529.65     2534.93     28.84 o
  -4   3   5     9548.26    10175.78    121.06 o
  -3   3   5       13.58       27.16      1.44 o
  -2   3   5        2.53        1.14      0.50 o
   0   3   5      656.87      704.20     10.94 o
   1   3   5        9.55       10.40      0.75 o
   2   3   5     6570.01     6815.65     61.88 o
   3   3   5     2420.08     2591.59     26.27 o
   4   3   5      779.38      821.96     11.46 o
   5   3   5      631.98      717.84      8.73 o
   6   3   5      734.19      747.46     11.11 o
   7   3   5       56.20       56.90      2.65 o
   8   3   5       51.28       47.45      2.33 o
   9   3   5      344.49      345.29      6.77 o
  10   3   5      419.50      407.70      7.84 o
  11   3   5        4.16        4.42      1.87 o
  12   3   5       30.57       26.08      3.01 o
  13   3   5       11.23        6.59      2.49 o
  14   3   5        1.06       -0.08      2.44 o
 -14   4   5        0.21       -0.58      2.00 o
 -13   4   5       31.85       36.28      3.94 o
 -12   4   5      148.33      138.32      5.43 o
 -11   4   5      372.79      370.63      8.71 o
 -10   4   5        5.90        7.38      1.58 o
  -9   4   5       72.33       76.95      2.90 o
  -8   4   5     1457.35     1461.34     18.71 o
  -7   4   5       36.85       41.96      2.50 o
  -6   4   5       93.93       96.43      3.11 o
  -5   4   5      788.16      797.94     10.64 o
  -4   4   5      525.43      546.80      9.70 o
  -3   4   5      306.16      325.32      4.98 o
  -2   4   5     1288.52     1364.42     15.95 o
  -1   4   5      578.71      547.32     43.18 o
   0   4   5      695.78      749.51     16.89 o
   1   4   5      218.80      246.49      4.52 o
   2   4   5     3703.50     3962.16     39.44 o
   3   4   5      830.26     1017.69     10.55 o
   4   4   5       61.80       59.76      2.46 o
   5   4   5       12.65       16.48      1.22 o
   6   4   5      920.25      968.00     13.90 o
   7   4   5      587.35      524.62      7.48 o
   8   4   5     1364.28     1296.57     15.42 o
   9   4   5       34.61       38.57      2.58 o
  10   4   5       61.82       52.71      3.15 o
  11   4   5       26.92       27.47      2.58 o
  12   4   5       45.68       47.72      5.09 o
  13   4   5        1.79        0.49      2.08 o
  14   4   5        6.68        3.77      3.36 o
 -13   5   5       26.07       19.34      3.02 o
 -12   5   5       11.39       10.24      2.43 o
 -11   5   5      121.91      115.73      6.23 o
 -10   5   5      110.40      105.58      3.96 o
  -9   5   5     2106.45     2066.67     25.67 o
  -8   5   5      362.22      356.76      8.79 o
  -7   5   5      123.15      105.33      3.30 o
  -6   5   5      508.22      528.12      8.87 o
  -5   5   5       41.09       45.19      2.84 o
  -4   5   5      755.24      762.38     11.73 o
  -3   5   5     1490.72     1454.62     17.13 o
  -2   5   5      469.79      394.34      5.70 o
  -1   5   5      549.15      485.28      9.04 o
   0   5   5     4850.19     5155.84     56.23 o
   1   5   5      930.69      963.07     12.03 o
   2   5   5      494.81      508.08      6.41 o
   3   5   5       56.47       67.02      2.59 o
   4   5   5      755.59      852.90     10.12 o
   5   5   5      162.47      156.01      3.43 o
   6   5   5     1117.85     1078.47     15.36 o
   7   5   5     1161.35     1159.26     13.92 o
   8   5   5       37.68       45.97      2.68 o
   9   5   5       72.45       50.90      2.96 o
  10   5   5       97.19       87.56      3.79 o
  11   5   5      214.14      225.68      7.08 o
  12   5   5      134.77      138.17      5.55 o
  13   5   5      106.27      106.27      5.65 o
 -13   6   5       40.40       50.60      4.10 o
 -12   6   5      130.24      120.76      5.39 o
 -11   6   5       61.77       71.48      4.30 o
 -10   6   5       36.27       41.17      3.58 o
  -9   6   5        6.89        8.79      1.77 o
  -8   6   5      147.64      155.62      4.25 o
  -7   6   5       69.42       62.97      3.37 o
  -6   6   5      932.93      939.10     12.78 o
  -5   6   5      172.86      179.65      4.31 o
  -4   6   5     1077.93     1035.66     46.25 o
  -3   6   5      681.09      776.18     10.11 o
  -2   6   5       77.88       59.80      2.36 o
  -1   6   5     1199.57     1192.56     16.64 o
   0   6   5     2413.42     2276.05     29.30 o
   1   6   5       19.42       32.12      1.73 o
   2   6   5      117.96      126.66      2.55 o
   3   6   5      542.40      623.18      7.88 o
   4   6   5       77.28       88.15      3.44 o
   5   6   5     1640.76     1589.70     19.23 o
   6   6   5     2638.98     2509.37     26.84 o
   7   6   5       44.13       50.07      2.39 o
   8   6   5      597.70      533.38      8.98 o
   9   6   5      231.79      210.58      5.30 o
  10   6   5       49.70       54.26      3.29 o
  11   6   5      583.70      565.66     10.33 o
  12   6   5      927.92      927.03     16.64 o
  13   6   5       74.35       92.78      6.32 o
 -13   7   5        0.67       -1.05      2.57 o
 -12   7   5       79.10       73.97      5.62 o
 -11   7   5        6.13        3.52      2.52 o
 -10   7   5      120.56      120.36      5.24 o
  -9   7   5      884.93      834.74     14.57 o
  -8   7   5       12.27        8.75      2.07 o
  -7   7   5      101.36       88.27      3.91 o
  -6   7   5      188.39      175.95      5.09 o
  -5   7   5        0.34        0.94      1.28 o
  -4   7   5      632.80      605.39     10.36 o
  -3   7   5      466.31      449.24      7.94 o
  -2   7   5     1223.63     1238.85     19.76 o
  -1   7   5      212.84      222.79      4.84 o
   0   7   5      906.51      940.77     13.78 o
   1   7   5       87.38       89.54      2.71 o
   2   7   5        1.03        2.51      0.98 o
   3   7   5      156.91      134.29      3.47 o
   4   7   5      141.08      146.12      3.74 o
   5   7   5      283.41      306.30      5.16 o
   6   7   5      364.55      353.11      5.85 o
   7   7   5      188.64      146.28      3.69 o
   8   7   5      101.35      101.65      3.67 o
   9   7   5       76.81       83.12      4.21 o
  10   7   5       31.94       32.93      3.06 o
  11   7   5      171.53      158.26      7.45 o
  12   7   5      113.37      109.96      7.35 o
 -12   8   5       93.63       88.58      7.68 o
 -11   8   5       81.41       81.51      5.76 o
 -10   8   5       36.91       32.39      3.34 o
  -9   8   5       17.14       23.52      2.83 o
  -8   8   5       65.27       55.35      4.25 o
  -7   8   5      233.04      234.90      7.44 o
  -6   8   5       29.95       39.24      4.65 o
  -5   8   5      912.36      883.58     14.31 o
  -4   8   5        7.46        6.41      2.03 o
  -3   8   5      234.48      194.57      4.39 o
  -2   8   5     1408.37     1366.96     17.22 o
  -1   8   5     1039.42     1031.49     13.50 o
   0   8   5      679.35      656.47     10.74 o
   1   8   5       12.76        9.35      1.38 o
   2   8   5       49.22       55.98      2.61 o
   3   8   5       10.89       15.55      1.64 o
   4   8   5      146.43      123.68      3.63 o
   5   8   5      787.62      733.73     11.01 o
   6   8   5       62.85       59.95      3.10 o
   7   8   5      161.19      158.68      4.53 o
   8   8   5      486.07      472.83     12.71 o
   9   8   5      186.15      180.43      5.94 o
  10   8   5      126.45      118.17      5.33 o
  11   8   5      418.97      399.00      9.80 o
  12   8   5        7.03        6.41      6.35 o
 -11   9   5       48.85       38.27      4.34 o
 -10   9   5       22.80       29.45      3.32 o
  -9   9   5        2.38        2.65      1.96 o
  -8   9   5      140.40      149.34      5.50 o
  -7   9   5      110.09      109.84      4.72 o
  -6   9   5      446.60      444.60      9.20 o
  -5   9   5        5.48        4.28      1.65 o
  -4   9   5       67.24       52.40      3.48 o
  -3   9   5      170.56      158.63      5.74 o
  -2   9   5       22.81       22.09      2.68 o
  -1   9   5      263.21      254.30      7.25 o
   0   9   5      626.15      585.57     10.60 o
   1   9   5       49.53       50.60      3.12 o
   2   9   5       94.28      103.06      4.86 o
   3   9   5       10.58       17.04      2.92 o
   4   9   5     1333.07     1365.01     20.46 o
   5   9   5       64.75       54.20      3.51 o
   6   9   5        1.33       -0.76      1.54 o
   7   9   5       81.35       79.83      7.13 o
   8   9   5      563.89      553.78     14.52 o
   9   9   5      309.02      303.10     10.43 o
  10   9   5        4.19        6.73      2.97 o
  11   9   5      781.40      812.93     18.35 o
 -10  10   5        6.76        4.19      3.78 o
  -9  10   5       17.65       14.55      3.51 o
  -8  10   5      218.43      207.06      8.07 o
  -7  10   5     1358.80     1344.38     25.18 o
  -6  10   5      127.95      126.28      6.01 o
  -5  10   5      120.90      121.20      5.00 o
  -4  10   5       13.17       13.15      2.34 o
  -3  10   5       13.16        8.71      2.05 o
  -2  10   5       26.27       22.56      2.85 o
  -1  10   5     1266.27     1184.48     21.31 o
   0  10   5      642.57      651.38     11.84 o
   1  10   5       16.32       14.40      2.54 o
   2  10   5     1810.57     1818.68     30.21 o
   3  10   5        0.00       -0.47      1.47 o
   4  10   5       11.09       14.25      2.25 o
   5  10   5      594.50      560.31     11.10 o
   6  10   5      822.80      798.86     17.73 o
   7  10   5       21.20       30.76      3.79 o
   8  10   5      106.49      107.10      6.50 o
   9  10   5      420.70      421.12     11.95 o
  10  10   5      306.73      308.31     10.34 o
  -9  11   5        2.32        2.66      2.87 o
  -8  11   5        1.62        3.18      2.51 o
  -7  11   5      131.03      151.35      6.17 o
  -6  11   5        4.94        6.66      2.44 o
  -5  11   5      101.01       87.12      4.98 o
  -4  11   5        0.01        0.17      1.87 o
  -3  11   5       72.81       78.27      6.86 o
  -2  11   5       36.69       27.26      4.86 o
  -1  11   5      361.05      339.20      9.29 o
   0  11   5      174.18      162.57      5.52 o
   1  11   5      272.48      233.72      7.67 o
   2  11   5     1033.03      974.44     18.98 o
   3  11   5      198.94      182.64      6.83 o
   4  11   5        0.09        3.52      1.84 o
   5  11   5        1.95        3.76      1.88 o
   6  11   5       63.69       57.33      4.79 o
   7  11   5        2.61        0.95      2.47 o
   8  11   5      215.53      238.86      8.85 o
   9  11   5      312.78      373.30     12.85 o
  -8  12   5        0.16        2.94      2.57 o
  -7  12   5       81.41      101.61      8.64 o
  -6  12   5       46.24       45.42      4.38 o
  -5  12   5       39.67       42.49      5.39 o
  -4  12   5       24.98       23.10      3.09 o
  -3  12   5      214.44      214.30      6.85 o
  -2  12   5      211.93      208.61      6.61 o
  -1  12   5      387.74      369.28      8.93 o
   0  12   5      156.95      153.10      6.50 o
   1  12   5      295.32      293.03      9.09 o
   2  12   5        3.73        3.82      2.31 o
   3  12   5        2.32        3.98      2.44 o
   4  12   5      185.21      191.13      8.98 o
   5  12   5       86.51      100.77      5.54 o
   6  12   5      182.08      173.60      7.55 o
   7  12   5       15.71       18.73      6.02 o
   8  12   5       45.26       33.80      5.27 o
  -7  13   5       12.19       14.79      3.25 o
  -6  13   5      104.65      102.57      6.00 o
  -5  13   5       20.77       20.23      3.34 o
  -4  13   5       97.72       89.27      5.44 o
  -3  13   5        0.07       -1.12      2.20 o
  -2  13   5        7.86        3.83      2.35 o
  -1  13   5      234.91      246.46      8.60 o
   0  13   5      868.86      849.42     18.34 o
   1  13   5      189.76      183.93      7.41 o
   2  13   5      143.16      148.18      6.67 o
   3  13   5      246.81      267.67      9.12 o
   4  13   5        1.15        1.86      3.03 o
   5  13   5      406.62      396.39     14.66 o
   6  13   5       18.20       19.72      3.74 o
   7  13   5        0.10        0.40      4.50 o
  -4  14   5      109.82      126.56      7.73 o
  -3  14   5      272.95      252.88      8.14 o
  -2  14   5       30.68       35.75      3.49 o
  -1  14   5       53.63       52.65      4.39 o
   0  14   5      302.42      284.24      9.79 o
   1  14   5       29.69       26.58      3.81 o
   2  14   5       29.12       28.15      4.07 o
   3  14   5       58.13       56.15      5.18 o
   4  14   5       99.28      106.03      8.27 o
 -14   0   6        0.15       -2.82      2.82 o
 -13   0   6       38.78       50.44      6.21 o
 -12   0   6      125.00      153.40      8.09 o
 -11   0   6       27.72       29.30      4.10 o
 -10   0   6      525.53      560.24     15.29 o
  -9   0   6      323.20      337.08      8.28 o
  -8   0   6       32.35       40.12      2.94 o
  -7   0   6     1239.24     1232.00     23.88 o
  -6   0   6     2149.53     1325.48     38.21 o
  -5   0   6      604.87      629.38     17.42 o
  -4   0   6     1170.17     1141.86     17.46 o
  -3   0   6     2093.92     2338.94     28.89 o
  -2   0   6      959.69      968.73     18.38 o
  -1   0   6      477.99      422.75      6.78 o
   0   0   6      412.85      422.23      6.90 o
   1   0   6      138.61      134.31     15.88 o
   2   0   6     2058.36     2295.15     45.44 o
   3   0   6      117.88      174.02      5.19 o
   4   0   6     1627.18     1643.89     24.25 o
   5   0   6       14.04       29.19      2.18 o
   6   0   6      801.05      705.48     12.33 o
   7   0   6      917.93      540.07     18.28 o
   8   0   6      675.40      659.77     12.90 o
   9   0   6       46.97       59.55      4.90 o
  10   0   6      510.95      454.38     29.20 o
  11   0   6     1851.27     1844.53     38.30 o
  12   0   6       15.53       12.98      3.65 o
  13   0   6      512.30      521.21     16.45 o
  14   0   6      151.66      161.99     12.08 o
 -14   1   6        5.72        7.20      2.53 o
 -13   1   6       43.09       45.16      3.80 o
 -12   1   6        8.48        7.44      2.21 o
 -11   1   6       76.36       73.34      4.21 o
 -10   1   6       44.79       34.40      2.85 o
  -9   1   6      332.32      336.43      5.86 o
  -8   1   6       41.70       48.06      2.24 o
  -7   1   6      397.81      439.62      7.63 o
  -5   1   6       47.17       64.94      3.17 o
  -4   1   6        3.62        9.24      0.71 o
  -3   1   6        0.11        0.97      0.33 o
  -2   1   6      633.17      702.27      9.45 o
  -1   1   6        7.33       13.76      0.85 o
   0   1   6     2812.70     2776.12     30.03 o
   1   1   6      323.58      391.42      5.70 o
   2   1   6      383.49      456.11      9.19 o
   3   1   6     7373.28     8094.40     86.71 o
   4   1   6     1484.40     1523.14     17.52 o
   5   1   6      552.25      641.76      8.51 o
   6   1   6      219.04      243.97      4.41 o
   7   1   6       21.38       17.02      1.73 o
   8   1   6       21.05       18.61      1.94 o
   9   1   6      158.33      145.99      4.14 o
  10   1   6      684.06      670.58     12.29 o
  11   1   6      702.29      690.64     13.06 o
  12   1   6      202.21      197.60      6.52 o
  13   1   6       26.30       22.08      3.20 o
  14   1   6        8.41        8.16      2.78 o
 -14   2   6      148.38      143.99      6.28 o
 -13   2   6       16.49       15.43      2.75 o
 -12   2   6       33.98       35.07      3.26 o
 -11   2   6       12.35       18.18      2.41 o
 -10   2   6       37.07       40.36      3.71 o
  -9   2   6       10.75       15.08      1.62 o
  -8   2   6      139.91      156.08      3.59 o
  -7   2   6        2.93        1.90      0.67 o
  -6   2   6      215.04      232.17      5.32 o
  -5   2   6      865.24      918.19     11.49 o
  -4   2   6     3970.51     4066.10     40.63 o
  -3   2   6      628.54      701.35      8.15 o
  -2   2   6     2620.88     2658.92     53.71 o
  -1   2   6       10.17       10.29      2.43 o
   0   2   6      481.28      476.72      6.79 o
   1   2   6      133.58      134.48      2.34 o
   2   2   6     2255.95     2300.96     23.28 o
   3   2   6     5144.99     5465.55     53.74 o
   4   2   6      358.38      414.64      5.37 o
   5   2   6     1188.45     1242.12     13.72 o
   6   2   6      143.77      156.87      3.65 o
   7   2   6      258.65      241.74      5.10 o
   8   2   6      480.70      475.97      7.95 o
   9   2   6      489.48      480.75      8.36 o
  10   2   6      101.40       95.25      4.39 o
  11   2   6      291.59      276.11      8.61 o
  12   2   6      127.95      134.93      7.39 o
  13   2   6       45.09       47.48      5.64 o
  14   2   6      217.94      205.84      9.74 o
 -14   3   6       75.06       78.73      5.13 o
 -13   3   6        0.17       -1.74      1.92 o
 -12   3   6        2.02        2.60      2.03 o
 -11   3   6      376.73      352.90      8.54 o
 -10   3   6      879.12      846.86     14.50 o
  -9   3   6        6.18        4.01      1.22 o
  -8   3   6        6.89        6.79      1.22 o
  -7   3   6      448.67      456.22      7.17 o
  -6   3   6      397.48      421.80     13.53 o
  -5   3   6      952.25     1038.76     17.06 o
  -4   3   6     1599.56     1414.24     19.99 o
  -3   3   6      902.58      913.95     11.47 o
  -2   3   6       31.57       35.36      1.31 o
  -1   3   6       54.83       54.77      1.67 o
   0   3   6      476.53      508.31      7.42 o
   1   3   6     2614.75     2662.56     29.23 o
   2   3   6        0.16        7.77      0.80 o
   3   3   6     3750.45     3927.86     39.11 o
   4   3   6       76.28       80.15      1.80 o
   5   3   6      167.29      160.84      3.07 o
   6   3   6       11.23        6.07      1.07 o
   7   3   6      151.69      156.64      4.01 o
   8   3   6        5.75        5.33      1.35 o
   9   3   6        2.66        0.23      1.23 o
  10   3   6      495.89      475.89      9.85 o
  11   3   6      277.27      266.93      7.31 o
  12   3   6        3.40        5.54      2.11 o
  13   3   6       84.47       78.28      5.71 o
  14   3   6       28.32       38.60      3.93 o
 -14   4   6        8.76        8.06      2.66 o
 -13   4   6       65.52       80.15      4.96 o
 -12   4   6       28.33       30.92      3.21 o
 -11   4   6       22.68       24.64      2.91 o
 -10   4   6     1667.45     1638.32     24.20 o
  -9   4   6        6.49       11.62      1.78 o
  -8   4   6     2768.67     2782.43     32.73 o
  -7   4   6     2288.93     2335.47     27.65 o
  -6   4   6       32.09       38.54      2.27 o
  -5   4   6     3886.22     3881.18     48.09 o
  -4   4   6     3034.61     3214.94     35.76 o
  -3   4   6      799.42      936.08     11.77 o
  -2   4   6      246.87      224.63      5.33 o
  -1   4   6     1606.18     1591.42     18.11 o
   0   4   6     8215.45     8736.11    104.24 o
   1   4   6     9705.39    10549.08    103.15 o
   2   4   6     2012.38     2132.63     21.98 o
   3   4   6     3206.55     3354.48     31.37 o
   4   4   6      212.09      269.02      4.26 o
   5   4   6     1163.38     1138.08     12.46 o
   6   4   6     2335.87     2385.78     30.60 o
   7   4   6     3005.38     2965.33     31.21 o
   8   4   6       41.16       41.92      2.54 o
   9   4   6     1460.97     1343.81     18.01 o
  10   4   6        9.75        8.20      1.71 o
  11   4   6        3.87        2.05      1.83 o
  12   4   6      280.42      275.01      7.79 o
  13   4   6       59.63       60.36      4.43 o
  14   4   6      225.55      230.97     10.61 o
 -13   5   6       14.17       13.96      2.73 o
 -12   5   6      136.63      136.38      5.55 o
 -11   5   6      465.22      456.92     13.92 o
 -10   5   6       27.70       23.92      2.68 o
  -9   5   6       12.57       12.50      1.85 o
  -8   5   6     1310.03     1287.70     17.05 o
  -7   5   6       47.16       56.16      2.70 o
  -6   5   6      721.66      734.56     10.44 o
  -5   5   6       10.98       15.28      1.50 o
  -4   5   6      228.88      239.11      5.13 o
  -3   5   6       77.53       66.33      1.91 o
  -2   5   6     1207.64     1147.55     13.92 o
  -1   5   6     1140.44     1311.28     20.58 o
   0   5   6       52.30       68.59      2.31 o
   1   5   6      144.03      136.23      2.53 o
   2   5   6      553.19      574.43      7.15 o
   3   5   6      781.77      720.47      8.69 o
   4   5   6      397.45      355.01      4.87 o
   5   5   6      299.90      289.37      5.04 o
   6   5   6        0.37        1.21      0.84 o
   7   5   6      125.28      134.19      4.32 o
   8   5   6      273.75      254.66      5.64 o
   9   5   6        5.00       14.41      1.89 o
  10   5   6      716.65      674.88     11.87 o
  11   5   6      193.76      185.00      6.12 o
  12   5   6       55.98       56.54      4.17 o
  13   5   6        5.88        6.83      2.57 o
 -13   6   6       11.76       13.94      3.42 o
 -12   6   6       51.19       50.46      4.90 o
 -11   6   6      443.00      402.22      9.34 o
 -10   6   6      115.35      110.04      4.69 o
  -9   6   6       83.96       78.65      3.54 o
  -8   6   6      552.37      512.83      8.68 o
  -7   6   6       85.64       87.21      3.22 o
  -6   6   6     1229.36     1226.90     15.95 o
  -5   6   6      571.13      598.89      8.87 o
  -4   6   6      424.34      456.54      8.13 o
  -3   6   6      228.13      202.76      6.94 o
  -2   6   6     1017.27     1089.90     15.53 o
  -1   6   6       81.19       88.16      3.40 o
   0   6   6       40.14       47.64      2.07 o
   1   6   6      230.53      242.36      4.49 o
   2   6   6       72.32       79.99      2.07 o
   3   6   6        0.73        1.04      0.69 o
   4   6   6     1451.27     1495.72     16.60 o
   5   6   6     1584.30     1486.25     16.74 o
   6   6   6      316.58      273.25      4.87 o
   7   6   6        4.33        1.11      1.07 o
   8   6   6        4.65        1.13      1.18 o
   9   6   6       70.56       61.30      3.30 o
  10   6   6        1.36        2.45      1.62 o
  11   6   6      149.92      129.53      5.75 o
  12   6   6       16.19       11.22      2.63 o
  13   6   6      240.81      270.50      8.18 o
 -12   7   6      243.57      239.29      8.87 o
 -11   7   6      551.06      536.02     13.51 o
 -10   7   6      182.78      208.40      7.67 o
  -9   7   6        4.08        5.15      2.20 o
  -8   7   6       74.14       74.77      3.99 o
  -7   7   6      438.66      431.47      8.87 o
  -6   7   6      603.22      607.89     10.95 o
  -5   7   6      117.06      123.60      4.19 o
  -4   7   6       35.85       39.16      2.29 o
  -3   7   6      371.16      368.04      9.26 o
  -2   7   6      438.91      420.80     12.79 o
  -1   7   6      125.01      104.01      3.39 o
   0   7   6       52.37       48.73      2.26 o
   1   7   6       15.86       11.77      1.30 o
   2   7   6      120.80      138.33      3.90 o
   3   7   6      821.06      809.93     11.27 o
   4   7   6     1887.39     1843.74     22.46 o
   5   7   6      516.19      559.44      8.82 o
   6   7   6        0.15        0.52      1.17 o
   7   7   6      108.95      116.10      3.68 o
   8   7   6        3.14        2.90      1.44 o
   9   7   6      550.34      541.48      9.51 o
  10   7   6      248.54      249.06      6.17 o
  11   7   6      621.04      588.93     18.17 o
  12   7   6       84.32       96.92      6.11 o
 -12   8   6        5.49        7.74      3.12 o
 -11   8   6        2.23       -0.01      2.41 o
 -10   8   6       48.28       50.87      4.56 o
  -9   8   6      181.61      171.55      5.80 o
  -8   8   6       34.97       33.50      3.08 o
  -7   8   6      213.06      217.65      6.12 o
  -6   8   6     1957.22     1855.63     26.35 o
  -5   8   6      613.92      618.60     11.11 o
  -4   8   6      253.98      261.92      6.23 o
  -3   8   6       25.88       38.77      2.29 o
  -2   8   6      534.22      523.58      8.25 o
  -1   8   6     3202.24     3125.23     35.81 o
   0   8   6     5260.50     5072.33     56.50 o
   1   8   6     3072.98     3013.22     34.80 o
   2   8   6        3.76        2.39      1.41 o
   3   8   6      477.00      456.88      8.13 o
   4   8   6      619.15      612.73      9.53 o
   5   8   6      476.97      499.66      8.41 o
   6   8   6      489.63      500.10      8.60 o
   7   8   6      343.93      309.60      7.52 o
   8   8   6      318.78      304.17      7.63 o
   9   8   6       90.06       95.48      4.77 o
  10   8   6      184.57      164.12      5.91 o
  11   8   6      182.14      194.41      6.72 o
  12   8   6      614.77      637.06     25.70 o
 -11   9   6       40.34       35.03      5.05 o
 -10   9   6      649.25      677.40     21.93 o
  -9   9   6       28.04       25.09      3.04 o
  -8   9   6       10.51        9.95      2.21 o
  -7   9   6        0.17        0.95      1.75 o
  -6   9   6       15.51       20.68      2.52 o
  -5   9   6       56.89       62.49      5.29 o
  -4   9   6      428.34      412.65      9.59 o
  -3   9   6       18.96       14.76      1.78 o
  -2   9   6       33.45       33.22      2.56 o
  -1   9   6      107.74       98.35      5.06 o
   0   9   6      195.84      206.81      5.55 o
   1   9   6       13.81       14.47      1.97 o
   2   9   6      166.48      159.08      6.24 o
   3   9   6      503.98      526.14     10.45 o
   4   9   6       19.63       22.27      3.37 o
   5   9   6      260.26      277.30      6.90 o
   6   9   6       34.87       34.94      3.58 o
   7   9   6       18.88       26.13      3.32 o
   8   9   6       10.64        6.40      3.00 o
   9   9   6       34.08       41.81      4.42 o
  10   9   6      449.84      458.86     12.52 o
  11   9   6       45.57       46.02      4.86 o
 -10  10   6        2.10        0.83      3.51 o
  -9  10   6        6.15       14.24      4.40 o
  -8  10   6        7.36        8.30      2.91 o
  -7  10   6        9.97        7.61      3.03 o
  -6  10   6      447.73      437.47     11.56 o
  -5  10   6       20.69       17.62      2.67 o
  -4  10   6      128.88      130.84      5.06 o
  -3  10   6       21.72       28.51      2.86 o
  -2  10   6      181.20      164.84      6.16 o
  -1  10   6       30.76       23.48      2.88 o
   0  10   6       37.11       42.86      3.14 o
   1  10   6     1185.29     1149.25     20.89 o
   2  10   6      477.18      470.01     11.06 o
   3  10   6        6.67        4.81      2.01 o
   4  10   6       67.45       64.88      3.82 o
   5  10   6       42.94       59.92      3.87 o
   6  10   6      132.42      142.35      6.29 o
   7  10   6        1.91        5.46      2.46 o
   8  10   6       99.43      115.50      6.47 o
   9  10   6        0.03        2.18      2.63 o
  10  10   6        0.15        4.49      2.89 o
  -9  11   6       10.75        5.73      3.97 o
  -8  11   6        0.39       -0.92      2.73 o
  -7  11   6        4.95        7.25      2.61 o
  -6  11   6       61.88       61.63      4.51 o
  -5  11   6       44.39       52.54      4.07 o
  -4  11   6       35.58       31.26      3.19 o
  -3  11   6      460.40      462.40     10.65 o
  -2  11   6        1.05        3.62      2.16 o
  -1  11   6      207.69      213.58      7.59 o
   0  11   6      193.62      176.49      5.66 o
   1  11   6      123.64      140.02      5.96 o
   2  11   6        0.25        0.80      2.05 o
   3  11   6      380.96      374.33     10.09 o
   4  11   6      338.35      326.92      8.12 o
   5  11   6       14.93       17.31      2.60 o
   6  11   6      142.70      166.61      6.98 o
   7  11   6       39.30       31.87      3.92 o
   8  11   6      112.07      122.78      7.25 o
   9  11   6       59.40       55.63      5.36 o
  -8  12   6       39.09       43.96      4.37 o
  -7  12   6       62.51       76.99      5.29 o
  -6  12   6      689.44      731.45     14.87 o
  -5  12   6       47.76       51.62      4.24 o
  -4  12   6       89.94       83.65      9.58 o
  -3  12   6      111.35      105.89      5.26 o
  -2  12   6       48.80       42.41      3.66 o
  -1  12   6      131.04      140.14      5.46 o
   0  12   6        0.07       -1.64      2.09 o
   1  12   6        0.05        0.57      2.12 o
   2  12   6       38.74       36.86      3.92 o
   3  12   6        0.01        0.52      2.18 o
   4  12   6       40.00       52.87      6.75 o
   5  12   6        2.30        0.54      2.38 o
   6  12   6       58.98       56.96      5.04 o
   7  12   6        0.34        0.78      2.49 o
   8  12   6       24.76       16.20      4.24 o
  -6  13   6       13.30       14.05      3.16 o
  -5  13   6       76.91       71.63      5.14 o
  -4  13   6       65.56       58.98      4.53 o
  -3  13   6       12.62       10.59      2.67 o
  -2  13   6      334.94      337.77     10.77 o
  -1  13   6      217.30      212.83      6.98 o
   0  13   6       31.06       26.39      3.74 o
   1  13   6        5.26        4.37      2.59 o
   2  13   6        0.00        2.78      2.45 o
   3  13   6       85.81       73.53      5.47 o
   4  13   6       14.02       18.75      4.41 o
   5  13   6        0.83        1.33      3.30 o
   6  13   6      122.78      142.47      8.45 o
  -4  14   6       41.19       47.99      4.44 o
  -3  14   6       70.90       80.90      5.35 o
  -2  14   6      357.33      349.96      8.63 o
  -1  14   6       93.46       93.47      5.88 o
   0  14   6      241.85      259.69      9.35 o
   1  14   6      243.88      253.34     16.82 o
   2  14   6      154.92      168.19      7.53 o
   3  14   6        1.47        2.64      3.08 o
   4  14   6      281.74      260.17     16.41 o
 -14   1   7        4.68        1.11      2.27 o
 -13   1   7      119.11      122.61      5.65 o
 -12   1   7      113.96      119.33      5.31 o
 -11   1   7        0.37       -1.33      1.54 o
 -10   1   7      222.01      218.39      6.19 o
  -9   1   7     1077.23     1073.18     16.93 o
  -8   1   7      625.26      637.71      8.69 o
  -6   1   7      284.34      130.30      8.21 o
  -5   1   7        6.81        7.78      0.83 o
  -4   1   7     2104.54     2126.88     24.82 o
  -3   1   7      585.11      549.88      6.16 o
  -2   1   7     5372.42     5501.76     65.40 o
  -1   1   7      109.95      100.07      2.21 o
   0   1   7       24.33       25.06      1.12 o
   1   1   7      713.97      784.27      9.26 o
   2   1   7     1784.52     1841.51     23.08 o
   3   1   7     1666.73     1871.26     21.02 o
   4   1   7     1073.73     1123.18     13.41 o
   5   1   7      383.84      382.53      5.72 o
   6   1   7      247.80      241.00      4.34 o
   7   1   7      961.78     1005.78     21.16 o
   8   1   7      149.67      135.78      4.41 o
   9   1   7        2.00        2.30      1.61 o
  10   1   7     2131.31     2068.23     29.32 o
  11   1   7      212.62      204.87      6.42 o
  12   1   7      132.45      132.62      5.58 o
  13   1   7       85.48       86.41      5.23 o
  14   1   7      245.80      263.16      8.33 o
 -14   2   7        1.44        0.14      2.19 o
 -13   2   7      276.84      299.16      8.43 o
 -12   2   7        0.39        1.51      1.89 o
 -11   2   7      113.18      116.54      5.90 o
 -10   2   7       30.00       35.33      3.03 o
  -9   2   7        7.70        2.41      1.68 o
  -8   2   7      137.95      149.48      3.51 o
  -7   2   7      515.46      229.58     11.52 o
  -5   2   7     1221.66     1142.96     14.21 o
  -4   2   7      188.67      198.11      3.51 o
  -3   2   7       18.00       14.35      0.90 o
  -2   2   7       59.85       49.06      2.23 o
  -1   2   7     1165.73     1100.24     14.43 o
   0   2   7       50.88       35.69      1.30 o
   1   2   7     3101.86     3150.20     31.36 o
   2   2   7      194.34      183.04      5.38 o
   3   2   7     5277.38     5768.98     56.73 o
   4   2   7      410.95      463.70      6.04 o
   5   2   7      682.43      637.46      7.85 o
   6   2   7      120.99      104.56      3.47 o
   7   2   7     3652.21     3327.81    123.72 o
   8   2   7      226.39      216.78      4.88 o
   9   2   7        0.43        0.78      1.44 o
  10   2   7       16.64       17.17      2.42 o
  11   2   7      405.60      387.13     12.73 o
  12   2   7        3.22        3.80      4.04 o
  13   2   7      390.99      411.64     11.23 o
  14   2   7      182.19      183.91      7.04 o
 -14   3   7       69.76       67.81      4.93 o
 -13   3   7       26.05       26.51      3.27 o
 -12   3   7      594.09      595.08     12.22 o
 -11   3   7      938.77      945.61     16.30 o
 -10   3   7        3.78        3.52      1.79 o
  -9   3   7      353.37      354.36     10.13 o
  -8   3   7      585.30      588.48      9.25 o
  -7   3   7       48.26       46.95      3.28 o
  -6   3   7      190.95      176.76      8.28 o
  -5   3   7      339.60      339.27     15.17 o
  -4   3   7     7217.22     7194.62     70.75 o
  -3   3   7     3712.92     3919.90     43.18 o
  -2   3   7     6260.34     6252.00     61.31 o
  -1   3   7      440.60      469.91      7.14 o
   0   3   7      153.70      150.98      5.04 o
   1   3   7       29.56       30.19      3.19 o
   2   3   7      322.54      368.50      4.72 o
   3   3   7      622.42      694.60      8.14 o
   4   3   7     1659.70     1589.31     19.09 o
   5   3   7      155.07      152.60      2.73 o
   6   3   7        0.14        1.45      0.83 o
   7   3   7      100.78      117.14      5.29 o
   8   3   7       21.45       17.37      1.78 o
   9   3   7        6.95        6.41      2.29 o
  10   3   7       33.04       45.06      3.38 o
  11   3   7       26.42       22.59      2.75 o
  12   3   7       10.78        8.94      2.37 o
  13   3   7      380.08      382.59      9.82 o
  14   3   7      101.41       99.86     12.03 o
 -14   4   7       31.90       31.40      3.68 o
 -13   4   7       43.51       42.74      4.92 o
 -12   4   7       28.72       20.55      2.89 o
 -11   4   7       56.92       55.49      3.90 o
 -10   4   7      130.72      127.41      5.12 o
  -9   4   7      851.48      833.84     14.09 o
  -8   4   7      294.77      291.00      5.91 o
  -7   4   7     1424.46     1485.48     18.72 o
  -6   4   7      989.62     1046.12     15.20 o
  -5   4   7      417.30      427.17      7.42 o
  -4   4   7     1233.52     1172.37     13.30 o
  -3   4   7       42.34       34.44      2.14 o
  -2   4   7     3918.84     4199.77     41.80 o
  -1   4   7       96.14       94.49      2.16 o
   0   4   7      288.18      296.44      5.17 o
   1   4   7     3151.01     3556.08     35.61 o
   2   4   7       54.02       65.60      2.06 o
   3   4   7      197.30      233.28      3.44 o
   4   4   7      896.37      995.35     10.60 o
   5   4   7      748.45      736.36      8.45 o
   6   4   7      559.81      542.70     10.23 o
   7   4   7        0.99        0.93      1.04 o
   8   4   7       14.79        5.68      1.44 o
   9   4   7      163.28      155.43      4.50 o
  10   4   7        0.03       -0.35      1.62 o
  11   4   7        0.58       -0.69      1.73 o
  12   4   7       11.63       12.10      2.54 o
  13   4   7        5.01        0.76      2.24 o
 -13   5   7        0.18        2.47      2.24 o
 -12   5   7       54.97       65.39      4.38 o
 -11   5   7        0.02       -0.39      1.78 o
 -10   5   7       56.29       58.76      3.85 o
  -9   5   7      272.83      279.18      6.93 o
  -8   5   7      519.54      529.65      8.78 o
  -7   5   7      295.64      304.07      5.93 o
  -6   5   7      225.92      257.04      5.12 o
  -5   5   7      395.99      364.21      6.76 o
  -4   5   7      211.75      180.40      3.74 o
  -3   5   7      737.77      693.88      8.59 o
  -2   5   7      180.50      239.30      4.21 o
  -1   5   7      676.49      744.44      8.62 o
   0   5   7     1467.83     1441.70     15.56 o
   1   5   7       68.45       81.25      1.95 o
   2   5   7      687.01      625.86      8.42 o
   3   5   7     1056.45      989.16     11.36 o
   4   5   7     1485.15     1441.70     14.81 o
   5   5   7      378.56      347.42      4.99 o
   6   5   7       30.58       31.64      1.86 o
   7   5   7      865.03      853.73     11.13 o
   8   5   7     2329.86     2257.89     27.55 o
   9   5   7     1891.14     1810.23     23.20 o
  10   5   7       52.61       64.97      4.50 o
  11   5   7       15.45       13.93      2.46 o
  12   5   7        0.47       -0.57      1.92 o
  13   5   7      338.04      352.33      9.49 o
 -13   6   7       42.29       41.32      4.71 o
 -12   6   7      185.76      168.52      7.45 o
 -11   6   7      281.82      282.07      7.68 o
 -10   6   7      123.01      129.31      4.99 o
  -9   6   7        0.36        2.62      1.65 o
  -8   6   7        0.21       -1.18      1.23 o
  -7   6   7      610.35      572.69      9.14 o
  -6   6   7      317.67      288.64      5.64 o
  -5   6   7      108.47       90.05      2.85 o
  -4   6   7      143.66      139.21      4.01 o
  -3   6   7     1213.38     1150.20     16.44 o
  -2   6   7     3337.88     3339.16     42.20 o
  -1   6   7     1204.02     1190.18     32.56 o
   0   6   7       61.75       64.19      2.29 o
   1   6   7     4423.39     4491.35     49.69 o
   2   6   7       38.23       52.83      1.79 o
   3   6   7       50.20       54.90      1.96 o
   4   6   7       83.37       72.87      2.25 o
   5   6   7      463.24      482.72      6.87 o
   6   6   7       32.32       20.62      1.68 o
   7   6   7      345.91      322.35      5.81 o
   8   6   7       68.65       69.88      3.17 o
   9   6   7      155.71      152.10      4.15 o
  10   6   7        2.09        3.52      1.90 o
  11   6   7      144.45      132.55      7.16 o
  12   6   7        0.04        1.10      2.06 o
  13   6   7       97.54       99.92      9.16 o
 -12   7   7       75.28       79.71      6.90 o
 -11   7   7      118.69      119.92      6.62 o
 -10   7   7      134.82      138.37     13.41 o
  -9   7   7       61.58       64.85      4.77 o
  -8   7   7       20.51       26.29      2.77 o
  -7   7   7      258.85      259.51      6.63 o
  -6   7   7      217.82      209.67      5.68 o
  -5   7   7      174.53      168.59      4.94 o
  -4   7   7      122.47      108.61      3.36 o
  -3   7   7      174.24      173.44      4.14 o
  -2   7   7       43.85       38.94      2.43 o
  -1   7   7      105.74      106.99      3.53 o
   0   7   7      138.23      137.88      3.52 o
   1   7   7       79.41       94.14      2.86 o
   2   7   7     1454.84     1434.30     20.01 o
   3   7   7      268.86      277.49      5.35 o
   4   7   7       59.76       63.92      3.02 o
   5   7   7     1727.73     1580.93     19.89 o
   6   7   7        6.54        4.83      1.54 o
   7   7   7      839.35      768.31     13.20 o
   8   7   7       91.15       89.18      3.65 o
   9   7   7      253.33      242.15      5.86 o
  10   7   7      264.32      260.09      5.85 o
  11   7   7      318.29      355.92     18.84 o
  12   7   7       37.11       37.54      4.54 o
 -12   8   7       34.24       27.68      4.05 o
 -11   8   7       50.17       55.92      6.27 o
 -10   8   7      171.03      179.77      9.57 o
  -9   8   7        0.06        3.19      2.26 o
  -8   8   7       41.22       38.64      3.20 o
  -7   8   7      178.67      170.96      5.47 o
  -6   8   7      232.59      238.20      6.30 o
  -5   8   7      115.65      136.36      4.62 o
  -4   8   7      163.85      160.60      4.70 o
  -3   8   7        6.83       12.04      1.55 o
  -2   8   7        6.15        3.60      1.25 o
  -1   8   7      295.05      321.11      5.96 o
   0   8   7      116.34      117.77      3.49 o
   1   8   7       79.27       72.41      2.84 o
   2   8   7      147.25      126.42      4.00 o
   3   8   7      299.30      266.78      8.90 o
   4   8   7      403.97      418.64      7.40 o
   5   8   7      206.17      211.57      4.93 o
   6   8   7      103.09      116.29      4.41 o
   7   8   7       54.63       69.81      5.19 o
   8   8   7      672.50      621.01     11.92 o
   9   8   7        0.57       -1.69      1.69 o
  10   8   7       17.24        7.73      2.36 o
  11   8   7       59.51       54.44      6.11 o
  12   8   7      362.03      375.27     18.74 o
 -11   9   7      107.02      114.94      6.96 o
 -10   9   7      144.53      127.43      6.70 o
  -9   9   7        6.08        5.46      2.61 o
  -8   9   7       74.26       72.06      4.37 o
  -7   9   7      312.80      317.70     13.38 o
  -6   9   7        0.96       -0.38      1.53 o
  -5   9   7      853.30      855.55     14.47 o
  -4   9   7      247.46      225.51      6.04 o
  -3   9   7       24.50       14.97      1.60 o
  -2   9   7      733.12      685.02     10.37 o
  -1   9   7     1544.04     1499.41     17.48 o
   0   9   7       76.08       75.99      3.16 o
   1   9   7       78.89       68.71      3.04 o
   2   9   7      790.47      726.42     14.43 o
   3   9   7      343.45      328.09      8.48 o
   4   9   7      201.58      197.01      5.57 o
   5   9   7     1870.28     1784.92     30.07 o
   6   9   7      674.24      627.63     13.89 o
   7   9   7      127.45      138.20      6.05 o
   8   9   7       19.79       22.23      3.24 o
   9   9   7      133.87      140.69     11.91 o
  10   9   7      393.10      412.73     11.65 o
 -10  10   7       48.51       51.08      6.69 o
  -9  10   7      103.66      116.37      9.08 o
  -8  10   7        0.15        1.50      4.54 o
  -7  10   7        0.17       -1.52      2.23 o
  -6  10   7       20.29       26.31      3.57 o
  -5  10   7        0.37       -0.97      1.71 o
  -4  10   7       65.73       68.21      4.24 o
  -3  10   7       69.97       57.27      3.79 o
  -2  10   7        7.93        5.12      2.06 o
  -1  10   7      196.02      170.41      5.41 o
   0  10   7      711.90      743.23     13.07 o
   1  10   7      366.57      394.09      8.47 o
   2  10   7       35.46       37.43      4.42 o
   3  10   7      249.69      232.24      7.29 o
   4  10   7       39.71       41.38      3.20 o
   5  10   7      364.38      346.18      9.75 o
   6  10   7        4.44        7.50      3.45 o
   7  10   7       21.65       27.02      3.65 o
   8  10   7       34.94       30.70      3.81 o
   9  10   7       11.89       11.30      3.13 o
  10  10   7       10.04        9.65      3.79 o
  -9  11   7       32.02       32.27      5.75 o
  -8  11   7        0.27       -1.57      3.34 o
  -7  11   7      135.17      132.24      6.17 o
  -6  11   7        0.86       -1.37      2.05 o
  -5  11   7      248.58      256.88      7.67 o
  -4  11   7       82.67       75.97      4.68 o
  -3  11   7       45.64       42.40      4.41 o
  -2  11   7      132.22      129.02      5.85 o
  -1  11   7        0.35        2.31      1.78 o
   0  11   7       33.23       34.14      3.09 o
   1  11   7      122.43      123.88      5.59 o
   2  11   7      133.40      146.36      7.06 o
   3  11   7       90.72       78.55      5.12 o
   4  11   7      226.11      213.57      8.60 o
   5  11   7      263.62      278.77      9.02 o
   6  11   7      124.50      125.70      6.35 o
   7  11   7       17.08       21.17      3.63 o
   8  11   7       41.11       47.17      4.78 o
   9  11   7      166.03      179.79      9.31 o
  -8  12   7       23.41       24.29      4.16 o
  -7  12   7        0.71        0.98      2.46 o
  -6  12   7       14.35       15.71      2.98 o
  -5  12   7      135.45      159.34      6.35 o
  -4  12   7      230.04      244.18      7.55 o
  -3  12   7       58.01       62.90      4.45 o
  -2  12   7      454.19      449.56      9.24 o
  -1  12   7      102.97      101.39      5.88 o
   0  12   7      136.11      150.00      5.53 o
   1  12   7        0.06        1.56      2.22 o
   2  12   7      494.74      475.22     12.10 o
   3  12   7       60.76       71.28      5.13 o
   4  12   7        5.47        8.61      3.53 o
   5  12   7      160.36      163.71     10.64 o
   6  12   7        6.63        3.73      2.74 o
   7  12   7       72.33       68.25      5.67 o
   8  12   7        2.40        4.42      3.51 o
  -6  13   7       25.64       22.69      3.44 o
  -5  13   7       75.29       79.12      5.35 o
  -4  13   7      123.22      126.29      7.94 o
  -3  13   7     1111.09     1111.37     19.50 o
  -2  13   7       28.72       27.13      3.06 o
  -1  13   7      308.37      302.52      8.46 o
   0  13   7       37.67       35.66      4.09 o
   1  13   7      172.20      168.82      7.21 o
   2  13   7      264.01      237.81      8.56 o
   3  13   7      229.11      227.13      8.41 o
   4  13   7       23.87       17.63      4.47 o
   5  13   7       54.50       57.42      6.61 o
   6  13   7       55.93       72.58     10.23 o
  -3  14   7      213.09      197.41      6.55 o
  -2  14   7      154.75      167.83      5.96 o
  -1  14   7        4.81        2.25      2.81 o
   0  14   7      105.37      100.15      6.69 o
   1  14   7       49.81       54.68      5.06 o
   2  14   7      252.14      265.11      9.43 o
   3  14   7        0.78       -3.73      4.76 o
 -14   0   8      103.97      109.89      9.16 o
 -13   0   8       22.42       20.63      5.30 o
 -12   0   8       69.20       69.66      6.40 o
 -11   0   8       14.74        6.33      2.85 o
 -10   0   8       78.78       73.02      5.85 o
  -9   0   8      226.64      272.98     11.15 o
  -8   0   8       85.15       95.71      5.58 o
  -7   0   8        0.82       -0.60      0.60 o
  -6   0   8     1674.28     1637.74     55.86 o
  -5   0   8      803.84      773.63     12.87 o
  -4   0   8      634.78      684.25     14.78 o
  -3   0   8      144.52      162.59      4.33 o
  -2   0   8      316.97      338.90     15.60 o
  -1   0   8       63.24       80.44      2.35 o
   0   0   8    25833.91    26180.59    362.57 o
   1   0   8     1776.23     1693.87     24.79 o
   2   0   8     1027.83     1157.00     23.83 o
   3   0   8      401.86      392.36      9.44 o
   4   0   8      189.27      237.93      7.00 o
   5   0   8     1066.07     1071.62     16.91 o
   6   0   8      172.35      154.60      6.14 o
   7   0   8     7711.99     7659.99    131.94 o
   8   0   8      599.11      593.20     15.26 o
   9   0   8     6639.39     6395.06    112.58 o
  10   0   8        7.45       16.44      5.16 o
  11   0   8      624.62      662.52     31.48 o
  12   0   8      140.39      124.01      7.90 o
  13   0   8      175.80      165.11     11.47 o
  14   0   8      596.04      662.83     27.86 o
 -14   1   8       39.69       49.26      4.32 o
 -13   1   8       58.02       64.05      5.87 o
 -12   1   8      123.42      121.53      6.33 o
 -11   1   8      155.39      156.72      5.98 o
 -10   1   8      763.10      762.73     13.63 o
  -9   1   8     1873.46     1884.51     26.79 o
  -8   1   8      317.94      350.31     12.32 o
  -7   1   8      141.94       77.40      3.71 o
  -6   1   8      340.19      390.15      6.55 o
  -5   1   8      428.82      417.46      5.85 o
  -4   1   8      993.02      980.19     10.74 o
  -3   1   8     3144.14     3211.32     32.59 o
  -2   1   8     2554.99     2583.44     63.02 o
  -1   1   8       85.80       90.72      1.98 o
   0   1   8     1038.76      994.81     10.68 o
   1   1   8     1026.43      986.79     10.62 o
   2   1   8      437.83      452.16      6.20 o
   3   1   8      141.90      162.07      3.58 o
   4   1   8     2105.74     2256.46     23.25 o
   5   1   8       25.52       23.04      1.37 o
   6   1   8      756.65      745.83     11.46 o
   7   1   8      874.53      817.08     15.24 o
   8   1   8     1378.86     1335.94     19.79 o
   9   1   8       49.63       49.90      5.07 o
  10   1   8      354.41      338.85      8.14 o
  11   1   8      624.64      594.47     13.92 o
  12   1   8      165.19      168.90      7.96 o
  13   1   8      192.51      177.61      6.64 o
  14   1   8      435.32      449.52     15.47 o
 -14   2   8        1.23       -1.96      1.96 o
 -13   2   8       15.69       15.79      2.87 o
 -12   2   8      427.57      427.52      9.98 o
 -11   2   8      257.54      247.73      7.01 o
 -10   2   8       17.91       24.34      2.64 o
  -9   2   8        1.32       -1.30      1.30 o
  -8   2   8        0.01       -0.26      1.29 o
  -7   2   8        6.61        7.43      1.25 o
  -5   2   8      497.23      398.38     19.26 o
  -4   2   8      258.35      250.66      4.00 o
  -3   2   8     1110.32     1143.92     11.70 o
  -2   2   8     2551.26     2659.12     26.97 o
  -1   2   8        5.47       13.73      0.96 o
   0   2   8     3604.79     3858.76     41.94 o
   1   2   8     3092.09     3302.23     32.93 o
   2   2   8      503.08      605.80      8.00 o
   3   2   8      282.85      345.15      5.95 o
   4   2   8      186.03      169.78      3.03 o
   5   2   8     2864.37     3050.88     31.31 o
   6   2   8        6.03        5.62      1.06 o
   7   2   8      108.60      116.87      3.80 o
   8   2   8      354.32      330.40      7.36 o
   9   2   8      655.18      614.42     11.43 o
  10   2   8      218.55      211.51      6.27 o
  11   2   8      138.88      141.35      5.45 o
  12   2   8        1.52        4.02      2.11 o
  13   2   8        8.09        6.34      2.53 o
  14   2   8       21.48       22.96      4.70 o
 -14   3   8       91.05       94.98      5.67 o
 -13   3   8      227.63      226.03      7.33 o
 -12   3   8       18.92       20.85      2.94 o
 -11   3   8       16.36       16.47      2.59 o
 -10   3   8      103.44      111.27      4.78 o
  -9   3   8       69.80       65.58      3.77 o
  -8   3   8      606.30      605.22     10.94 o
  -7   3   8        7.27        6.74      1.32 o
  -6   3   8       37.86       53.39      2.52 o
  -5   3   8        2.95        7.44      1.09 o
  -4   3   8      482.15      501.15      7.94 o
  -3   3   8     2702.15     2736.50     25.93 o
  -2   3   8     2906.45     3069.47     34.06 o
  -1   3   8      314.26      359.98      5.97 o
   0   3   8     1141.89     1061.81     12.78 o
   1   3   8     1523.07     1677.20     21.48 o
   2   3   8     2916.41     3195.74     32.04 o
   3   3   8      246.82      243.03      4.04 o
   4   3   8     1460.43     1583.59     16.96 o
   5   3   8        3.27        1.26      0.75 o
   6   3   8      158.40      159.56      3.40 o
   7   3   8      118.98      121.79      3.48 o
   8   3   8      666.19      643.22     14.87 o
   9   3   8        4.09        2.55      1.58 o
  10   3   8       94.18      100.48      4.77 o
  11   3   8       10.37       10.06      2.26 o
  12   3   8      139.10      141.94      7.47 o
  13   3   8       64.32       60.73      5.73 o
 -13   4   8       17.30       16.52      2.89 o
 -12   4   8      131.86      135.91      9.97 o
 -11   4   8      321.65      332.08      8.34 o
 -10   4   8     1857.82     1815.87     26.58 o
  -9   4   8       62.57       65.69      3.78 o
  -8   4   8       62.61       58.22      3.39 o
  -7   4   8       99.16       86.57      3.41 o
  -6   4   8       48.40       62.28      5.14 o
  -5   4   8       27.77       29.95      1.79 o
  -4   4   8      251.06      222.42      3.92 o
  -3   4   8      449.26      502.41      7.44 o
  -2   4   8      201.49      234.62      7.47 o
  -1   4   8     1146.64     1136.96     12.49 o
   0   4   8       33.22       36.97      2.32 o
   1   4   8     1469.43     1552.80     16.49 o
   2   4   8      619.65      550.81      6.75 o
   3   4   8      202.85      195.66      3.25 o
   4   4   8     1033.71     1030.39     10.94 o
   5   4   8       16.18       28.39      1.64 o
   6   4   8      522.34      484.44      9.70 o
   7   4   8      511.83      511.72      7.55 o
   8   4   8      372.71      367.27      6.96 o
   9   4   8      338.92      311.18      7.50 o
  10   4   8       26.79       25.36      2.73 o
  11   4   8       11.11       11.65      2.36 o
  12   4   8       17.10       20.90      3.42 o
  13   4   8      471.95      483.04     11.42 o
 -13   5   8       17.80       20.36      3.09 o
 -12   5   8       15.11       19.04      2.84 o
 -11   5   8      192.58      205.15      6.46 o
 -10   5   8      235.51      237.10     10.37 o
  -9   5   8       17.85       20.17      2.43 o
  -8   5   8     1010.87     1032.03     16.36 o
  -7   5   8      687.98      700.15     10.47 o
  -6   5   8       62.12       51.15      2.54 o
  -5   5   8      235.92      220.55      4.48 o
  -4   5   8      490.40      482.71      8.41 o
  -3   5   8      267.86      247.92      4.86 o
  -2   5   8     1363.74     1354.06     16.45 o
  -1   5   8       17.87       23.70      1.32 o
   0   5   8     1188.31     1155.80     14.13 o
   1   5   8      117.11      148.08      2.82 o
   2   5   8      106.02      103.45      2.59 o
   3   5   8       34.97       45.08      2.06 o
   4   5   8      991.14     1019.82     11.05 o
   5   5   8      207.28      184.51      4.29 o
   6   5   8      288.53      234.29      4.48 o
   7   5   8      226.10      226.49      4.61 o
   8   5   8      680.05      650.79      9.39 o
   9   5   8      500.98      476.08      9.85 o
  10   5   8      803.49      835.21     14.84 o
  11   5   8       18.08       23.17      2.89 o
  12   5   8       22.83       24.47      3.13 o
  13   5   8        8.18        5.69      3.34 o
 -13   6   8        6.80        5.26      2.94 o
 -12   6   8       48.48       53.15      7.38 o
 -11   6   8      139.42      143.01      9.16 o
 -10   6   8        0.95       -0.06      2.15 o
  -9   6   8      807.09      786.98     13.81 o
  -8   6   8       43.87       37.16      3.38 o
  -7   6   8       90.23       96.03      3.95 o
  -6   6   8      105.46       96.63      3.91 o
  -5   6   8        1.41        0.34      1.10 o
  -4   6   8      328.26      335.30      6.17 o
  -3   6   8      518.39      527.83      8.21 o
  -2   6   8        2.97        1.25      1.37 o
  -1   6   8      460.88      445.70      7.97 o
   0   6   8      987.51     1062.63     13.70 o
   1   6   8      298.94      298.22      5.25 o
   2   6   8      187.59      160.64      3.12 o
   3   6   8       78.97       73.64      2.39 o
   4   6   8       81.18       73.56      3.10 o
   5   6   8       10.95       17.56      1.60 o
   6   6   8      723.11      662.58      9.19 o
   7   6   8      563.88      472.62      7.44 o
   8   6   8      322.17      298.51      6.80 o
   9   6   8      115.19      116.26      7.72 o
  10   6   8      222.00      221.55      7.44 o
  11   6   8        8.49        6.86      2.25 o
  12   6   8       81.88       78.29      4.94 o
 -12   7   8       10.85        9.73      3.20 o
 -11   7   8       22.72       23.37      3.79 o
 -10   7   8       92.90       96.61      6.07 o
  -9   7   8      790.30      731.13     15.94 o
  -8   7   8       21.30       24.76      3.23 o
  -7   7   8      242.51      255.56      7.67 o
  -6   7   8      299.71      286.71      6.87 o
  -5   7   8      179.56      166.09      5.54 o
  -4   7   8     1938.59     1846.69     22.77 o
  -3   7   8     2128.78     2045.00     27.66 o
  -2   7   8      982.64      953.05     14.49 o
  -1   7   8      199.14      196.90      4.55 o
   0   7   8      355.35      382.60      6.56 o
   1   7   8      437.14      431.24      7.03 o
   2   7   8     2471.16     2354.19     31.00 o
   3   7   8     1217.26     1180.71     17.16 o
   4   7   8       76.94       79.34      2.94 o
   5   7   8      141.43      133.85      4.41 o
   6   7   8      574.40      519.80      9.87 o
   7   7   8      544.91      577.73     10.85 o
   8   7   8       74.94       88.42      4.30 o
   9   7   8     1153.36     1112.78     18.07 o
  10   7   8      103.82      109.32      6.45 o
  11   7   8       38.88       40.98      4.44 o
  12   7   8       27.85       35.79      4.40 o
 -11   8   8       62.03       54.45      5.04 o
 -10   8   8       15.03       15.37      3.28 o
  -9   8   8        8.21        5.89      2.62 o
  -8   8   8        4.97        5.77      2.39 o
  -7   8   8       91.37       91.74      4.44 o
  -6   8   8       13.41       19.71      2.41 o
  -5   8   8       19.97       18.08      2.25 o
  -4   8   8      750.09      700.39     10.70 o
  -3   8   8      890.86      917.53     13.34 o
  -2   8   8      129.95      138.10      3.86 o
  -1   8   8       16.31       21.12      1.71 o
   0   8   8      231.78      223.25      5.16 o
   1   8   8       68.09       72.15      2.85 o
   2   8   8     1362.38     1383.43     19.87 o
   3   8   8      136.71      139.49      4.35 o
   4   8   8       84.77      105.04      3.44 o
   5   8   8      359.90      312.63      7.16 o
   6   8   8      156.73      160.99      5.16 o
   7   8   8      413.53      400.63      8.80 o
   8   8   8      216.22      215.86      6.35 o
   9   8   8      156.10      171.26      5.82 o
  10   8   8       38.13       35.29      5.86 o
  11   8   8      519.17      535.60     17.05 o
 -11   9   8        0.20       -1.50      2.44 o
 -10   9   8       44.41       50.91      4.78 o
  -9   9   8       95.52      103.97      6.29 o
  -8   9   8      143.20      122.31      6.81 o
  -7   9   8       31.90       34.54      3.17 o
  -6   9   8        3.13        3.59      1.81 o
  -5   9   8        4.08       10.00      2.10 o
  -4   9   8      166.19      167.91      4.80 o
  -3   9   8      229.47      201.84      4.55 o
  -2   9   8       14.51       10.01      1.58 o
  -1   9   8        7.45        8.37      1.35 o
   0   9   8        0.33        1.24      1.21 o
   1   9   8       18.00       19.67      1.88 o
   2   9   8        1.56       -0.23      1.29 o
   3   9   8      174.11      190.68      5.31 o
   4   9   8      632.05      573.58     12.52 o
   5   9   8       36.96       43.01      3.19 o
   6   9   8       70.08       61.48      3.84 o
   7   9   8      950.24      917.37     15.75 o
   8   9   8      289.50      290.31      9.10 o
   9   9   8       94.53       94.41      6.02 o
  10   9   8        4.06        2.35      5.35 o
 -10  10   8       56.93       67.97      7.56 o
  -9  10   8       19.06       25.35      5.13 o
  -8  10   8        6.82       11.08      3.96 o
  -7  10   8      232.07      223.21     10.59 o
  -6  10   8       74.46       78.00      5.52 o
  -5  10   8       52.62       57.92      4.66 o
  -4  10   8       16.45       15.64      2.53 o
  -3  10   8        6.34        3.37      1.88 o
  -2  10   8       93.45      112.77      5.51 o
  -1  10   8      629.78      597.88     11.38 o
   0  10   8      277.20      279.60      6.94 o
   1  10   8       33.30       33.45      2.83 o
   2  10   8      607.05      615.87     13.30 o
   3  10   8       62.64       66.18      4.47 o
   4  10   8       63.59       73.48      6.38 o
   5  10   8       92.08       86.64      5.63 o
   6  10   8      716.46      681.59     15.14 o
   7  10   8        0.25       -0.40      2.15 o
   8  10   8      325.82      332.08     10.04 o
   9  10   8       67.39       66.76      5.34 o
  -9  11   8     1072.86     1087.63     28.78 o
  -8  11   8        1.36        6.26      6.27 o
  -7  11   8      120.38      104.12      8.96 o
  -6  11   8       89.48       89.72      5.33 o
  -5  11   8      325.14      350.77      9.12 o
  -4  11   8      772.51      785.39     14.79 o
  -3  11   8     1345.67     1343.17     21.50 o
  -2  11   8      493.52      476.02     10.55 o
  -1  11   8       44.47       34.17      3.14 o
   0  11   8      191.37      191.56      5.93 o
   1  11   8        1.02        1.21      1.99 o
   2  11   8      354.84      374.62     15.51 o
   3  11   8      935.54      951.82     18.73 o
   4  11   8      394.60      410.74     13.85 o
   5  11   8      318.83      330.93     12.30 o
   6  11   8      121.69      124.01      6.34 o
   7  11   8      172.24      179.57     13.69 o
   8  11   8      542.72      556.75     14.41 o
   9  11   8      610.05      647.07     18.84 o
  -7  12   8       42.82       45.36      5.03 o
  -6  12   8       67.42       58.16      4.61 o
  -5  12   8        9.30       16.71      3.00 o
  -4  12   8       22.24       19.87      4.54 o
  -3  12   8       29.30       37.32      3.63 o
  -2  12   8       64.06       63.82      4.42 o
  -1  12   8       23.75       24.88      3.05 o
   0  12   8     1461.04     1433.23     22.51 o
   1  12   8      104.22      111.79      6.11 o
   2  12   8        2.42        2.69      2.30 o
   3  12   8      144.22      153.21      8.55 o
   4  12   8        9.95       13.01      3.87 o
   5  12   8      123.46      120.50      8.75 o
   6  12   8      339.22      319.20     12.73 o
   7  12   8       34.09       32.08      4.21 o
  -6  13   8        0.99        7.44      5.51 o
  -5  13   8       30.71       37.79      4.00 o
  -4  13   8       98.85       97.41      5.74 o
  -3  13   8        0.88        4.53      2.19 o
  -2  13   8       27.19       27.96      3.04 o
  -1  13   8       62.98       65.60      4.92 o
   0  13   8        0.00        1.24      2.42 o
   1  13   8        0.61        1.70      2.44 o
   2  13   8       89.72       83.80      5.81 o
   3  13   8       77.96       84.97      7.60 o
   4  13   8       17.25       22.29      4.64 o
   5  13   8        2.03       -0.71      3.26 o
  -3  14   8        6.90        4.64      2.34 o
  -2  14   8      237.59      223.86      6.86 o
  -1  14   8       73.35       71.45      5.85 o
   0  14   8        0.77        1.17      2.67 o
   1  14   8        1.17        3.24      2.77 o
   2  14   8       78.03       92.25     11.59 o
 -14   1   9        0.44        0.86      2.26 o
 -13   1   9        5.42        8.73      2.51 o
 -12   1   9      509.10      507.00     11.14 o
 -11   1   9      139.53      143.07      5.37 o
 -10   1   9        1.34        0.10      1.57 o
  -9   1   9       79.03       85.85      4.36 o
  -8   1   9      963.05      952.29     15.32 o
  -7   1   9       74.07       61.85      3.28 o
  -6   1   9      177.79      167.44      5.44 o
  -5   1   9     1597.64     1639.73     17.85 o
  -4   1   9       46.53       46.24      1.93 o
  -3   1   9      329.90      293.26      4.60 o
  -2   1   9      759.11      728.65      9.59 o
  -1   1   9      494.76      479.05      7.20 o
   0   1   9       20.43       37.32      1.72 o
   1   1   9     6561.83     7257.63     70.89 o
   2   1   9     1713.92     1831.65     22.45 o
   3   1   9      219.59      164.70      4.21 o
   4   1   9      681.10      624.90      9.93 o
   5   1   9       11.28        9.48      0.90 o
   6   1   9      414.78      418.64      9.25 o
   7   1   9      441.30      459.38      8.84 o
   8   1   9     4331.98     4067.79     52.10 o
   9   1   9     1043.78     1022.99     16.61 o
  10   1   9      110.33      120.39      4.84 o
  11   1   9       35.81       27.95      3.30 o
  12   1   9      434.73      417.65     10.15 o
  13   1   9       33.17       34.96      4.10 o
  14   1   9        0.60        2.13      3.22 o
 -14   2   9       65.78       69.08      4.98 o
 -13   2   9       39.24       40.69      3.85 o
 -12   2   9      308.32      290.06      8.05 o
 -11   2   9       65.25       68.09      4.26 o
 -10   2   9        7.85        8.54      2.09 o
  -9   2   9      897.56      923.99     15.36 o
  -8   2   9      209.67      208.06      5.70 o
  -7   2   9      335.61      298.06      6.70 o
  -6   2   9      136.12      164.98      5.33 o
  -5   2   9     3129.54     3170.39     39.95 o
  -4   2   9      258.92      270.10      4.53 o
  -3   2   9     1917.85     1988.04     20.54 o
  -2   2   9     2485.83     2496.87     27.91 o
  -1   2   9      102.82       82.85      3.24 o
   0   2   9      110.37       60.85      3.67 o
   1   2   9     2417.09     2527.90     25.66 o
   2   2   9      960.70     1094.89     13.32 o
   3   2   9       83.18      103.90      3.54 o
   4   2   9      828.31      892.80     11.80 o
   5   2   9      700.89      765.74     10.12 o
   6   2   9     1262.26     1143.81     16.42 o
   7   2   9      386.41      373.46      7.74 o
   8   2   9      180.95      147.51      6.06 o
   9   2   9       15.70       23.78      2.54 o
  10   2   9      292.87      263.12      7.16 o
  11   2   9       31.47       29.53      3.79 o
  12   2   9      162.04      159.59      6.14 o
  13   2   9      198.42      208.31      7.31 o
 -13   3   9       50.40       52.64      5.26 o
 -12   3   9        1.22        0.11      1.89 o
 -11   3   9        9.40       10.14      2.33 o
 -10   3   9      695.20      719.36     21.95 o
  -9   3   9       52.63       50.26      3.40 o
  -8   3   9      649.30      640.81     11.50 o
  -7   3   9      136.80      130.96      4.30 o
  -6   3   9      735.78      718.12     18.39 o
  -5   3   9      138.76      109.41      2.71 o
  -4   3   9       60.95       91.76      2.36 o
  -3   3   9      234.48      231.35      3.55 o
  -2   3   9        0.95       14.01      8.40 o
  -1   3   9     2889.67     3086.64     34.27 o
   0   3   9      750.03      833.06     10.50 o
   1   3   9      191.04      161.53      3.40 o
   2   3   9      294.64      292.82      4.06 o
   3   3   9      106.89       94.04      3.50 o
   4   3   9      977.59      998.48     12.81 o
   5   3   9      169.91      204.19      3.76 o
   6   3   9     1745.57     1695.95     18.80 o
   7   3   9     1360.97     1291.15     19.09 o
   8   3   9      684.78      650.13     11.67 o
   9   3   9        0.04        0.31      1.51 o
  10   3   9      594.78      584.16     11.62 o
  11   3   9       18.15       19.01      3.07 o
  12   3   9      124.88      133.20      5.91 o
  13   3   9        8.29        6.17      2.50 o
 -13   4   9       32.59       29.28      3.50 o
 -12   4   9       42.86       43.54      3.78 o
 -11   4   9        0.03       -1.73      1.75 o
 -10   4   9      162.41      158.27      5.54 o
  -9   4   9        0.72        1.31      1.62 o
  -8   4   9      287.69      288.01      6.92 o
  -7   4   9      486.50      491.37      9.38 o
  -6   4   9     1377.14     1395.89     17.63 o
  -5   4   9       22.11       18.65      2.33 o
  -4   4   9        8.14        9.68      1.76 o
  -3   4   9      589.74      617.21      7.93 o
  -2   4   9     1525.91     1528.61     18.18 o
  -1   4   9      721.03      798.31     10.36 o
   0   4   9       67.05       40.24      1.74 o
   1   4   9      229.75      254.83      3.90 o
   2   4   9       15.96       17.97      1.28 o
   3   4   9       18.36       20.86      1.23 o
   4   4   9      191.83      212.05      3.87 o
   5   4   9      844.86      806.41     10.10 o
   6   4   9      380.97      363.89      5.83 o
   7   4   9       35.14       27.93      2.86 o
   8   4   9       15.86       21.35      2.42 o
   9   4   9        8.75       10.95      2.35 o
  10   4   9      486.85      473.82     10.21 o
  11   4   9        2.20        0.75      1.83 o
  12   4   9        0.25        1.90      2.09 o
  13   4   9       54.10       55.04      4.50 o
 -13   5   9      147.96      150.90      6.30 o
 -12   5   9      120.96      118.32      5.53 o
 -11   5   9       29.11       24.60      3.02 o
 -10   5   9      417.69      389.31      8.98 o
  -9   5   9      872.17      838.10     14.44 o
  -8   5   9      107.46       98.33      5.96 o
  -7   5   9     1088.05     1031.76     16.10 o
  -6   5   9     1820.38     1823.43     22.34 o
  -5   5   9      838.18      802.53     10.40 o
  -4   5   9       29.45       25.51      1.61 o
  -3   5   9      383.14      385.52      5.71 o
  -2   5   9     1261.23     1322.54     14.83 o
  -1   5   9       73.56       68.50      1.98 o
   0   5   9     1106.09     1170.82     14.43 o
   1   5   9      620.91      669.92      8.23 o
   2   5   9       55.03       46.30      1.94 o
   3   5   9     3377.60     3215.94     36.05 o
   4   5   9      620.49      598.94      8.06 o
   5   5   9       97.25       83.76      2.55 o
   6   5   9        5.47        2.35      1.04 o
   7   5   9       69.80       61.25      2.68 o
   8   5   9        8.83        9.17      1.91 o
   9   5   9       82.96       69.62      5.89 o
  10   5   9        6.68        6.05      2.02 o
  11   5   9        1.22        3.62      2.13 o
  12   5   9      134.62      134.85      5.99 o
  13   5   9      183.94      179.48      9.27 o
 -12   6   9      189.10      178.97     13.77 o
 -11   6   9      245.88      249.49      8.89 o
 -10   6   9       32.69       27.52      3.69 o
  -9   6   9      312.78      288.66     10.23 o
  -8   6   9       18.77       18.77      2.93 o
  -7   6   9       87.60       65.25      4.45 o
  -6   6   9      151.11      150.80      6.56 o
  -5   6   9       59.69       50.86      2.71 o
  -4   6   9      959.40      944.01     13.02 o
  -3   6   9      231.83      218.07      5.43 o
  -2   6   9        4.13        6.18      1.21 o
  -1   6   9       12.65       10.25      1.68 o
   0   6   9      261.14      259.15      4.96 o
   1   6   9      186.71      198.42      4.13 o
   2   6   9     2399.09     2378.20     27.55 o
   3   6   9     1245.58     1268.45     16.49 o
   4   6   9       74.57       72.60      2.69 o
   5   6   9      223.36      203.44      4.51 o
   6   6   9      486.95      475.83      7.32 o
   7   6   9      143.82      182.36      4.35 o
   8   6   9      501.35      480.88      8.61 o
   9   6   9     1025.90      960.34     16.23 o
  10   6   9       86.56       86.81      4.74 o
  11   6   9        0.03        1.31      1.94 o
  12   6   9       28.27       28.96      3.39 o
 -12   7   9        0.08        2.82      2.61 o
 -11   7   9       79.31       83.01      5.95 o
 -10   7   9      109.67      108.69      6.22 o
  -9   7   9        7.74        7.16      2.61 o
  -8   7   9       83.21       78.23      5.19 o
  -7   7   9      283.64      275.02      8.28 o
  -6   7   9      131.93      111.78      4.27 o
  -5   7   9       20.03       33.39      2.39 o
  -4   7   9      381.69      379.72      6.98 o
  -3   7   9      673.13      641.76     11.08 o
  -2   7   9     2194.88     2061.80     24.90 o
  -1   7   9      441.25      491.99      8.02 o
   0   7   9       96.12       92.30      3.21 o
   1   7   9     1360.75     1346.85     17.05 o
   2   7   9     2807.00     2860.33     33.00 o
   3   7   9       11.44        2.51      1.62 o
   4   7   9      345.70      331.81      8.34 o
   5   7   9        0.21       -0.29      1.25 o
   6   7   9      369.30      371.72      8.05 o
   7   7   9      682.81      638.48     11.65 o
   8   7   9      476.44      409.20      8.88 o
   9   7   9        6.38        9.19      3.33 o
  10   7   9      267.38      277.31      9.28 o
  11   7   9       14.62       20.32      3.54 o
  12   7   9       37.38       30.23      6.89 o
 -11   8   9        3.21        2.00      2.67 o
 -10   8   9        4.64        5.07      2.87 o
  -9   8   9       11.36       13.28      3.06 o
  -8   8   9      713.06      690.55     15.38 o
  -7   8   9      129.86      120.28     12.72 o
  -6   8   9        4.33        2.40      1.66 o
  -5   8   9       19.09       12.99      2.14 o
  -4   8   9       84.58       81.65      3.52 o
  -3   8   9      119.32      122.67      4.28 o
  -2   8   9        2.82        2.47      1.75 o
  -1   8   9      642.17      599.84      8.60 o
   0   8   9       22.01       13.67      1.63 o
   1   8   9       54.09       59.48      2.84 o
   2   8   9      737.79      703.92     11.75 o
   3   8   9      217.03      190.03      5.23 o
   4   8   9       61.91       76.27      4.52 o
   5   8   9      238.38      256.90      6.51 o
   6   8   9      512.54      504.77     10.01 o
   7   8   9       99.38       92.60      4.47 o
   8   8   9        8.52        8.18      2.11 o
   9   8   9       72.32       76.50      8.94 o
  10   8   9        2.89        2.02      3.26 o
  11   8   9       96.13      106.25      8.31 o
 -11   9   9       23.98       20.02      4.46 o
 -10   9   9       24.69       24.22      3.86 o
  -9   9   9      299.90      296.88     10.73 o
  -8   9   9      203.50      203.54      7.63 o
  -7   9   9       23.73       22.74      3.32 o
  -6   9   9        0.06        1.26      1.72 o
  -5   9   9       47.99       54.20      4.01 o
  -4   9   9      278.69      283.60      6.21 o
  -3   9   9      928.93      896.57     12.03 o
  -2   9   9      126.45      135.92      3.74 o
  -1   9   9      804.77      737.32     10.20 o
   0   9   9      330.04      304.89      8.92 o
   1   9   9      308.41      300.28      6.09 o
   2   9   9      227.50      247.42      6.51 o
   3   9   9        0.23        0.66      1.61 o
   4   9   9      248.90      273.66      9.33 o
   5   9   9        0.93       -0.04      1.50 o
   6   9   9       14.26       16.80      3.97 o
   7   9   9      473.54      464.20      9.97 o
   8   9   9        1.03        1.07      1.87 o
   9   9   9     1680.59     1711.14     54.40 o
  10   9   9      268.36      241.60     16.24 o
 -10  10   9       11.28       20.77      5.41 o
  -9  10   9       38.55       32.54      8.67 o
  -8  10   9      125.88      110.76      8.75 o
  -7  10   9      224.95      237.17     11.05 o
  -6  10   9       10.19        6.63      6.60 o
  -5  10   9      295.25      312.85     11.51 o
  -4  10   9       34.60       30.72      3.16 o
  -3  10   9      205.87      193.70      6.09 o
  -2  10   9      755.18      757.74     13.67 o
  -1  10   9      106.91      115.42      4.57 o
   0  10   9      149.27      130.86      4.75 o
   1  10   9      433.63      453.75      9.34 o
   2  10   9      756.01      699.38     14.56 o
   3  10   9      165.40      152.87      7.71 o
   4  10   9       29.74       33.88      4.53 o
   5  10   9       21.39       16.70      3.55 o
   6  10   9      648.11      636.20     14.47 o
   7  10   9       42.37       48.19      7.44 o
   8  10   9       10.54        8.72      2.87 o
   9  10   9       47.84       39.97      8.71 o
  -8  11   9       66.27       94.50      8.53 o
  -7  11   9       17.78       16.21      4.61 o
  -6  11   9       44.24       41.96      4.75 o
  -5  11   9      173.52      172.81      6.35 o
  -4  11   9        1.69        2.78      2.15 o
  -3  11   9       59.87       66.17      4.35 o
  -2  11   9        1.55       -0.24      1.72 o
  -1  11   9        4.58        7.69      2.06 o
   0  11   9       89.96      105.32      4.74 o
   1  11   9       98.87      112.20      6.52 o
   2  11   9      318.35      311.39      9.26 o
   3  11   9       26.39       23.73      5.44 o
   4  11   9       75.31       78.12      6.83 o
   5  11   9       14.41       14.40      5.21 o
   6  11   9        2.80        1.03      4.79 o
   7  11   9      148.99      151.39      6.91 o
   8  11   9       26.34       14.02      3.29 o
  -7  12   9        9.91        6.78      3.57 o
  -6  12   9       95.05       94.32      6.80 o
  -5  12   9        4.69        4.25      2.52 o
  -4  12   9       12.04       17.59      3.00 o
  -3  12   9       23.01       24.52      2.82 o
  -2  12   9        2.38        4.73      2.12 o
  -1  12   9      392.66      378.62      9.26 o
   0  12   9       39.97       37.71      4.86 o
   1  12   9       66.37       62.99      4.88 o
   2  12   9       12.39       13.37      3.96 o
   3  12   9       28.26       33.99      4.97 o
   4  12   9       18.69       25.65      4.55 o
   5  12   9       23.72       24.14      4.78 o
   6  12   9      213.77      220.42     16.14 o
   7  12   9       14.45       11.98      5.79 o
  -5  13   9      454.88      486.42     22.82 o
  -4  13   9        3.67        4.29      2.27 o
  -3  13   9      201.74      197.90      6.35 o
  -2  13   9      322.39      345.33     10.50 o
  -1  13   9       14.61       11.24      2.69 o
   0  13   9        3.61        6.75      2.86 o
   1  13   9      128.23      122.41      6.68 o
   2  13   9      576.45      629.72     19.20 o
   3  13   9      523.84      536.41     21.54 o
   4  13   9      462.54      479.03     16.40 o
   5  13   9        0.23        2.78      4.65 o
  -2  14   9       88.70       90.34      8.00 o
  -1  14   9      247.04      249.61      9.32 o
   0  14   9       84.54       88.60      6.40 o
   1  14   9        6.59       10.91      6.18 o
 -14   0  10       39.97       29.04      6.25 o
 -13   0  10       70.10       67.58      6.69 o
 -12   0  10       40.49       46.46      5.53 o
 -11   0  10       57.48       71.84      6.31 o
 -10   0  10      166.61      175.07     14.81 o
  -9   0  10        1.21        2.80      2.42 o
  -8   0  10     1076.17     1080.32     24.10 o
  -7   0  10      524.70      517.13     13.73 o
  -6   0  10        3.50        4.09      4.24 o
  -5   0  10      591.96      585.23     11.36 o
  -4   0  10     3726.71     3882.59     55.97 o
  -3   0  10      192.58      129.92      5.24 o
  -2   0  10      460.74      459.56     10.81 o
  -1   0  10     1324.46     1371.98     41.78 o
   0   0  10     2218.04     2264.76     32.68 o
   1   0  10     3354.11     3521.01     49.74 o
   2   0  10     2313.58     2550.71     36.60 o
   3   0  10      754.96      792.50     16.76 o
   4   0  10        3.45        0.75      1.34 o
   5   0  10      562.78      585.08     14.01 o
   6   0  10       16.78       18.41      2.88 o
   7   0  10        7.39       14.11      2.78 o
   8   0  10     4734.23     4405.04     79.54 o
   9   0  10      435.54      440.45     13.30 o
  10   0  10       53.45       50.20      5.13 o
  11   0  10     1061.63     1038.72     33.19 o
  12   0  10      280.07      258.39     11.13 o
  13   0  10        9.86        5.12      3.74 o
 -13   1  10        7.16        8.49      2.57 o
 -12   1  10       52.68       51.20      4.25 o
 -11   1  10       66.09       61.41      4.75 o
 -10   1  10       33.09       30.23      3.01 o
  -9   1  10      108.44      101.77      4.49 o
  -8   1  10       25.31       26.51      2.54 o
  -7   1  10      226.78      230.23      5.90 o
  -6   1  10      150.49      151.45      4.45 o
  -5   1  10      692.20      709.94      9.85 o
  -4   1  10      695.36      656.78      8.56 o
  -3   1  10      412.18      389.10      6.41 o
  -2   1  10       94.45      126.56      3.35 o
  -1   1  10      267.17      295.30      5.11 o
   0   1  10       28.48       22.28      1.09 o
   1   1  10      103.67      138.05      2.48 o
   2   1  10     3419.93     3679.44     40.45 o
   3   1  10       50.31       54.91      1.88 o
   4   1  10        3.46        2.69      1.04 o
   5   1  10      180.90      188.08      7.98 o
   6   1  10     1336.86     1223.20     17.98 o
   7   1  10      192.67      209.39      6.68 o
   8   1  10      607.29      616.51     11.39 o
   9   1  10       21.45       18.70      2.38 o
  10   1  10       68.36       60.82      3.96 o
  11   1  10      230.49      226.18      6.99 o
  12   1  10        0.11        2.55      2.17 o
  13   1  10        8.37        3.63      2.74 o
 -13   2  10      314.55      331.90      9.18 o
 -12   2  10       95.34       95.88      5.12 o
 -11   2  10       71.62       66.18      5.12 o
 -10   2  10       20.38       19.07      2.61 o
  -9   2  10       23.60       24.80      2.61 o
  -8   2  10        0.24        0.03      1.41 o
  -7   2  10       10.76        6.91      1.62 o
  -6   2  10       11.51       16.60      2.38 o
  -4   2  10       41.82       50.00      1.82 o
  -3   2  10      401.29      440.09      5.57 o
  -2   2  10      588.58      590.72      7.91 o
  -1   2  10      362.23      377.70     10.96 o
   0   2  10     1894.37     1942.24     46.89 o
   1   2  10      533.27      612.48     14.04 o
   2   2  10      216.15      227.55      4.42 o
   3   2  10      914.67      907.38     12.71 o
   4   2  10      743.69      716.86     12.69 o
   5   2  10      318.58      314.69      7.55 o
   6   2  10        6.83        4.63      1.44 o
   7   2  10      304.17      289.29      6.79 o
   8   2  10      387.17      340.67      7.79 o
   9   2  10      129.18       96.30      4.52 o
  10   2  10      160.35      163.30      5.67 o
  11   2  10       14.46       14.34      2.54 o
  12   2  10      248.09      279.42      8.18 o
  13   2  10      304.45      305.01      8.97 o
 -13   3  10       14.29       13.02      2.76 o
 -12   3  10       12.67       10.07      2.57 o
 -11   3  10      521.67      525.11     13.79 o
 -10   3  10      516.70      512.74     10.68 o
  -9   3  10        1.66        0.09      1.53 o
  -8   3  10       81.13       78.80      4.21 o
  -7   3  10      423.22      430.15      8.64 o
  -6   3  10       92.60       87.26      3.53 o
  -5   3  10      167.87      170.56      4.59 o
  -4   3  10     2621.50     2676.92     25.81 o
  -3   3  10       55.46       52.88      1.53 o
  -2   3  10      302.94      266.81      4.18 o
  -1   3  10      647.92      506.46      7.19 o
   0   3  10       16.67       10.61      1.05 o
   1   3  10       69.25       99.70      2.86 o
   2   3  10       18.72       15.25      0.84 o
   3   3  10      326.50      353.65      6.66 o
   4   3  10     1741.56     1587.12     21.71 o
   5   3  10     1277.03     1246.42     14.27 o
   6   3  10       65.18       56.73      3.33 o
   7   3  10      532.44      501.94      9.65 o
   8   3  10      162.40      162.56      5.51 o
   9   3  10      605.97      588.63     11.44 o
  10   3  10      296.03      302.61      7.88 o
  11   3  10      230.52      218.37      6.88 o
  12   3  10        3.63        4.96      2.30 o
  13   3  10       64.22       66.38      5.59 o
 -13   4  10      150.98      146.61      6.43 o
 -12   4  10       10.56       15.10      3.00 o
 -11   4  10      141.21      135.04      6.50 o
 -10   4  10      513.54      503.85     10.62 o
  -9   4  10       26.56       30.49      2.96 o
  -8   4  10       93.50       83.58      4.75 o
  -7   4  10     1131.22     1134.63     17.46 o
  -6   4  10     1249.90     1264.37     18.67 o
  -5   4  10      222.35      217.48      4.78 o
  -4   4  10       24.48       34.58      2.09 o
  -3   4  10       11.33       14.79      1.11 o
  -2   4  10      816.26      859.89     10.17 o
  -1   4  10     3597.28     3723.94     41.29 o
   0   4  10      200.53      211.46      4.00 o
   1   4  10      339.07      315.05      4.60 o
   2   4  10      759.20      714.78      8.49 o
   3   4  10       29.61       28.14      1.77 o
   4   4  10      583.83      605.61      8.89 o
   5   4  10     4486.71     4427.45     45.05 o
   6   4  10     1183.85     1159.79     13.83 o
   7   4  10      457.52      452.28      9.06 o
   8   4  10      520.12      525.73     10.34 o
   9   4  10        8.39       11.85      2.20 o
  10   4  10        0.03       -1.30      1.63 o
  11   4  10       99.32       99.14      5.11 o
  12   4  10      322.16      332.26      9.54 o
  13   4  10       41.78       43.11      5.74 o
 -13   5  10      128.09      134.18      6.26 o
 -12   5  10        0.34        0.19      2.11 o
 -11   5  10        3.29        2.06      2.00 o
 -10   5  10       33.65       31.28      3.10 o
  -9   5  10       99.93       96.04      4.45 o
  -8   5  10       45.76       48.89      3.28 o
  -7   5  10      170.27      156.95      4.90 o
  -6   5  10     1908.68     1885.11     26.17 o
  -5   5  10        2.41        0.21      0.96 o
  -4   5  10     2238.73     2115.10     22.87 o
  -3   5  10        8.03        9.99      1.14 o
  -2   5  10      195.69      192.91      3.53 o
  -1   5  10     3260.88     3226.27     36.26 o
   0   5  10       52.57       62.42      2.44 o
   1   5  10      734.74      760.11      9.21 o
   2   5  10       47.05       44.62      2.64 o
   3   5  10     1035.56     1042.25     19.96 o
   4   5  10      195.76      187.38      5.54 o
   5   5  10       11.21       14.58      1.41 o
   6   5  10        7.35        5.07      1.13 o
   7   5  10      609.31      572.17     10.70 o
   8   5  10      165.63      168.12      5.42 o
   9   5  10      260.61      268.77      7.18 o
  10   5  10        6.08        4.37      1.95 o
  11   5  10       70.48       63.02      4.35 o
  12   5  10       29.38       30.65      4.25 o
 -12   6  10       14.89       12.89      4.36 o
 -11   6  10      170.81      162.66      7.35 o
 -10   6  10       83.03       83.60      5.82 o
  -9   6  10      250.73      262.54      8.68 o
  -8   6  10      184.74      176.75      6.77 o
  -7   6  10        0.02        1.30      1.90 o
  -6   6  10     1619.59     1529.79     26.24 o
  -5   6  10      196.55      182.37      4.60 o
  -4   6  10        5.27       11.30      1.80 o
  -3   6  10        3.55        5.25      1.50 o
  -2   6  10      432.66      445.44      8.16 o
  -1   6  10       27.06       32.99      3.02 o
   0   6  10       20.58       19.57      1.95 o
   1   6  10      213.10      203.28      4.24 o
   2   6  10      770.81      736.17     10.15 o
   3   6  10        2.45        2.19      1.52 o
   4   6  10      166.40      173.53      4.63 o
   5   6  10      157.73      143.50      3.77 o
   6   6  10      100.95       79.56      3.07 o
   7   6  10      106.44       90.41      3.18 o
   8   6  10      100.12       82.21      4.74 o
   9   6  10        1.02       -1.45      1.58 o
  10   6  10      298.63      306.31      8.28 o
  11   6  10       65.57       62.42      4.41 o
  12   6  10        7.65        8.85      3.41 o
 -12   7  10      133.87      127.25      7.73 o
 -11   7  10        4.82        8.82      6.58 o
 -10   7  10      197.63      196.08     10.67 o
  -9   7  10        1.70        0.87      2.44 o
  -8   7  10       23.11       25.07      3.74 o
  -7   7  10       70.32       67.42      7.82 o
  -6   7  10       79.19       80.88      5.02 o
  -5   7  10      223.66      255.73      5.72 o
  -4   7  10      457.37      422.82      7.58 o
  -3   7  10     1173.25     1139.63     17.30 o
  -2   7  10      164.57      146.44      4.03 o
  -1   7  10      287.40      311.46      6.75 o
   0   7  10        3.24        5.05      1.28 o
   1   7  10     1071.75     1111.66     14.60 o
   2   7  10      276.07      270.92      7.96 o
   3   7  10      329.86      309.99      7.94 o
   4   7  10       26.70       12.92      2.35 o
   5   7  10     1276.19     1287.49     22.39 o
   6   7  10      722.11      686.18     12.84 o
   7   7  10      424.84      385.61      8.52 o
   8   7  10      381.36      390.60     16.61 o
   9   7  10       57.58       68.26      6.30 o
  10   7  10      688.64      687.40     16.09 o
  11   7  10       84.28       80.55      6.07 o
 -11   8  10        5.59        5.06      2.82 o
 -10   8  10      144.53      152.77      7.27 o
  -9   8  10       15.37       15.51      3.11 o
  -8   8  10      166.61      171.32      6.97 o
  -7   8  10      416.85      403.87     13.57 o
  -6   8  10      202.39      193.47      6.93 o
  -5   8  10      147.78      120.22      3.98 o
  -4   8  10      689.24      632.71     10.19 o
  -3   8  10       36.91       29.96      2.61 o
  -2   8  10      485.61      480.91      8.27 o
  -1   8  10     1715.70     1632.89     20.75 o
   0   8  10     1421.47     1370.63     17.81 o
   1   8  10      737.26      710.23     10.54 o
   2   8  10       13.23       12.08      1.82 o
   3   8  10      210.51      186.27      6.70 o
   4   8  10     1127.53     1068.09     19.51 o
   5   8  10      909.74      811.61     16.07 o
   6   8  10      575.37      534.46     10.45 o
   7   8  10      363.69      374.11      8.50 o
   8   8  10      260.05      257.63     10.48 o
   9   8  10        8.16       11.03      6.92 o
  10   8  10       73.84       73.73      7.06 o
  11   8  10       44.16       61.81      8.85 o
 -10   9  10      103.81      102.84      6.54 o
  -9   9  10        2.46        4.80      2.72 o
  -8   9  10       19.68       14.59      3.19 o
  -7   9  10        0.83        1.79      2.28 o
  -6   9  10      281.59      299.81      9.08 o
  -5   9  10       97.23       77.91      4.83 o
  -4   9  10      161.38      166.86      4.72 o
  -3   9  10        7.50        7.32      1.64 o
  -2   9  10      130.98      132.14      3.78 o
  -1   9  10      422.01      426.73      7.11 o
   0   9  10      560.44      535.88      8.99 o
   1   9  10      229.99      234.18      5.33 o
   2   9  10       16.90       21.13      2.31 o
   3   9  10      212.00      224.25      8.38 o
   4   9  10       17.47       16.75      2.72 o
   5   9  10        0.51        0.22      1.85 o
   6   9  10       42.93       44.05      4.01 o
   7   9  10       91.71       89.57      4.56 o
   8   9  10        7.97        0.02      2.79 o
   9   9  10       61.72       68.95      6.73 o
  10   9  10        5.24       10.47      5.19 o
  -9  10  10       27.57       32.69      8.25 o
  -8  10  10      162.81      174.06     19.38 o
  -7  10  10      176.40      188.49     10.00 o
  -6  10  10      174.04      189.58      9.57 o
  -5  10  10       28.26       21.61      4.54 o
  -4  10  10      212.30      197.19      6.41 o
  -3  10  10       83.24       81.82      4.11 o
  -2  10  10       20.78       32.85      3.05 o
  -1  10  10       47.58       52.12      3.61 o
   0  10  10      930.77      875.21     14.79 o
   1  10  10       16.38       10.42      2.07 o
   2  10  10      110.57      110.66      6.60 o
   3  10  10        0.35        1.23      2.50 o
   4  10  10        5.42        4.52      2.82 o
   5  10  10        3.00        6.63      3.23 o
   6  10  10        9.88       10.98      6.30 o
   7  10  10       20.76       34.44      5.40 o
   8  10  10       36.34       39.16      9.03 o
   9  10  10       10.83       18.47      6.65 o
  -8  11  10       34.62       48.03      6.53 o
  -7  11  10      117.27      121.51      9.29 o
  -6  11  10       93.01       88.64      6.37 o
  -5  11  10      144.49      136.43      6.91 o
  -4  11  10        0.97        0.24      2.02 o
  -3  11  10       99.90      105.31      5.66 o
  -2  11  10        3.21        7.95      2.17 o
  -1  11  10       49.60       47.53      3.64 o
   0  11  10        0.31        1.64      1.79 o
   1  11  10        9.60       14.07      2.82 o
   2  11  10      130.12      130.57      7.63 o
   3  11  10     1081.52     1033.98     49.20 o
   4  11  10        0.73       -2.52      2.52 o
   5  11  10       12.88       13.78      3.82 o
   6  11  10       20.99       18.27      4.07 o
   7  11  10      561.66      611.21     24.84 o
  -7  12  10       23.38       28.14      4.45 o
  -6  12  10      251.18      245.34      9.54 o
  -5  12  10       71.81       70.45      5.80 o
  -4  12  10        0.68       -0.41      1.92 o
  -3  12  10        6.89        6.13      2.04 o
  -2  12  10        3.48        7.78      2.48 o
  -1  12  10       27.62       33.39      3.39 o
   0  12  10       11.22       17.91      2.76 o
   1  12  10      163.60      161.29      8.74 o
   2  12  10       89.07       96.91     10.07 o
   3  12  10       15.13       21.19      4.27 o
   4  12  10       17.67       30.65      5.15 o
   5  12  10      114.46      121.78      8.78 o
   6  12  10       65.87       65.60      6.77 o
  -5  13  10       17.72       16.86      3.88 o
  -4  13  10       36.79       36.35      3.99 o
  -3  13  10       49.24       44.96      3.68 o
  -2  13  10       55.35       70.41      4.33 o
  -1  13  10       17.98       21.02      3.10 o
   0  13  10       14.94       22.07      3.61 o
   1  13  10       29.55       42.52      5.84 o
   2  13  10       23.89       21.41      4.70 o
   3  13  10       86.47       88.56      7.77 o
   4  13  10       64.40       65.20      6.97 o
 -13   1  11      120.46      130.82      8.44 o
 -12   1  11       23.00       21.78      3.42 o
 -11   1  11       15.02       11.49      2.49 o
 -10   1  11      103.72       98.80      4.70 o
  -9   1  11       50.82       54.42      3.67 o
  -8   1  11      228.23      232.87      7.57 o
  -7   1  11       78.75       79.76      5.28 o
  -6   1  11      141.95      158.54      4.76 o
  -5   1  11        9.71       15.27      1.45 o
  -4   1  11      213.53      169.30      3.61 o
  -3   1  11       44.62       61.41      2.26 o
  -2   1  11      567.33      567.23     11.49 o
  -1   1  11      288.52      321.66      8.33 o
   0   1  11     1119.26     1205.51     14.37 o
   1   1  11      687.98      747.25      8.69 o
   2   1  11     1272.04     1228.54     14.90 o
   3   1  11      111.01       88.47      2.37 o
   4   1  11      410.48      389.46     19.17 o
   5   1  11     1239.57     1168.07     18.77 o
   6   1  11      165.39      168.91      4.88 o
   7   1  11      665.05      603.38     11.00 o
   8   1  11       26.92       13.63      2.12 o
   9   1  11      654.74      685.90     12.73 o
  10   1  11        4.03        2.06      1.73 o
  11   1  11      101.85       92.27      5.06 o
  12   1  11       82.76       83.47      6.50 o
  13   1  11       15.98       13.11      2.81 o
 -13   2  11      522.98      536.58     12.23 o
 -12   2  11       18.60       19.64      3.00 o
 -11   2  11      919.15      873.42     15.83 o
 -10   2  11        1.11        1.09      1.73 o
  -9   2  11       57.62       56.88      3.70 o
  -8   2  11      205.93      203.38      6.35 o
  -7   2  11      573.80      571.97     10.61 o
  -6   2  11      259.26      267.11      5.60 o
  -5   2  11      136.63      143.77      4.19 o
  -4   2  11     2849.50     2956.05     37.89 o
  -3   2  11      232.58      218.16      4.92 o
  -2   2  11      103.51       92.18      4.04 o
  -1   2  11     2275.55     2203.52     27.93 o
   0   2  11      587.67      561.74      8.57 o
   1   2  11      567.47      587.38      8.70 o
   2   2  11      181.15      196.80      4.15 o
   3   2  11      694.93      703.80     10.54 o
   4   2  11      222.04      230.61      6.10 o
   5   2  11     7186.31     6899.41     97.38 o
   6   2  11      433.12      417.79      8.37 o
   7   2  11      666.94      649.28     13.52 o
   8   2  11      383.75      349.96      8.00 o
   9   2  11       97.50       92.81      5.67 o
  10   2  11       82.02       83.36      4.67 o
  11   2  11      230.24      226.46      7.12 o
  12   2  11     1156.22     1180.53     24.46 o
  13   2  11       24.86       26.05      4.79 o
 -13   3  11      118.83      116.20      5.89 o
 -12   3  11       88.41       84.78      5.04 o
 -11   3  11       79.51       76.76      4.67 o
 -10   3  11        0.24        0.20      1.99 o
  -9   3  11       81.75       78.29      4.98 o
  -8   3  11       11.45        5.33      1.71 o
  -7   3  11       19.81       22.59      2.39 o
  -6   3  11       43.14       50.01      2.74 o
  -5   3  11       63.96       70.55      2.87 o
  -4   3  11     1344.94     1288.89     51.36 o
  -3   3  11        1.87        4.47      0.71 o
  -2   3  11      579.68      621.86      7.87 o
  -1   3  11      792.93      811.22     10.59 o
   0   3  11      582.06      549.49      8.72 o
   1   3  11      479.03      462.36      6.71 o
   2   3  11     1491.23     1529.21     18.35 o
   3   3  11      364.71      331.28      8.25 o
   4   3  11       17.35       18.41      1.52 o
   5   3  11       52.16       54.46      3.08 o
   6   3  11      110.16       99.55      3.84 o
   7   3  11     3950.54     3735.15     48.31 o
   8   3  11        3.86        3.01      1.56 o
   9   3  11        0.03       -0.81      1.62 o
  10   3  11       26.56       36.93      3.87 o
  11   3  11      166.24      166.20      6.12 o
  12   3  11       95.55       86.30      5.24 o
  13   3  11       24.23       23.49      4.67 o
 -13   4  11      104.79      114.24      5.94 o
 -12   4  11       82.58       74.43      4.85 o
 -11   4  11      140.84      134.78      5.56 o
 -10   4  11        8.32        8.50      2.22 o
  -9   4  11      281.05      258.91      6.98 o
  -8   4  11      284.22      285.89     10.46 o
  -7   4  11       37.22       38.42      2.93 o
  -6   4  11       28.06       31.54      2.29 o
  -5   4  11      163.45      161.24      4.19 o
  -4   4  11      815.94      858.38     11.97 o
  -3   4  11      545.87      555.49      6.92 o
  -2   4  11     1226.96     1277.93     14.37 o
  -1   4  11      729.03      732.73      9.92 o
   0   4  11     1667.14     1709.06     20.19 o
   1   4  11       34.89       24.19      1.55 o
   2   4  11      263.66      278.89      5.68 o
   3   4  11      269.61      258.75      5.41 o
   4   4  11     1513.61     1539.17     19.01 o
   5   4  11       16.09       16.72      1.66 o
   6   4  11      173.14      148.11      4.68 o
   7   4  11     1484.14     1427.92     27.42 o
   8   4  11      104.06      107.67      4.48 o
   9   4  11        1.78        4.09      2.23 o
  10   4  11        8.36        8.32      2.69 o
  11   4  11       96.41       98.39      5.38 o
  12   4  11       59.04       61.12      4.65 o
 -12   5  11      455.23      453.32     10.80 o
 -11   5  11      188.87      187.70      6.78 o
 -10   5  11        9.94        8.04      2.24 o
  -9   5  11       22.62       24.67      2.77 o
  -8   5  11       26.00       26.36      2.68 o
  -7   5  11      427.90      414.53      8.69 o
  -6   5  11      351.92      354.13      6.84 o
  -5   5  11       32.52       35.66      2.38 o
  -4   5  11       81.28       89.67      3.08 o
  -3   5  11       91.64       92.93      2.41 o
  -2   5  11       32.56       26.80      1.54 o
  -1   5  11     1006.41     1055.61     12.22 o
   0   5  11       83.02       93.71      3.77 o
   1   5  11        3.75        0.32      0.79 o
   2   5  11     2846.96     2757.08     35.37 o
   3   5  11     1216.21     1184.10     17.00 o
   4   5  11       67.97       60.41      2.78 o
   5   5  11      149.60      129.83      3.66 o
   6   5  11      485.63      434.10      8.77 o
   7   5  11      128.15      127.44      4.61 o
   8   5  11       48.50       39.78      3.20 o
   9   5  11      306.71      291.31      7.63 o
  10   5  11      820.84      804.16     14.90 o
  11   5  11      556.72      552.69     12.01 o
  12   5  11       10.14       15.82      2.93 o
 -12   6  11      138.47      140.18      8.66 o
 -11   6  11      265.44      227.31     11.22 o
 -10   6  11       40.71       32.28      4.01 o
  -9   6  11      708.69      671.07     15.38 o
  -8   6  11        5.73        3.00      2.24 o
  -7   6  11      482.38      464.71     15.41 o
  -6   6  11     2597.67     2567.85     35.05 o
  -5   6  11      486.27      465.84      9.41 o
  -4   6  11        5.33        8.57      2.98 o
  -3   6  11       36.76       29.54      2.14 o
  -2   6  11     1445.55     1428.00     18.16 o
  -1   6  11     1413.18     1397.94     19.81 o
   0   6  11     4146.12     4162.80     46.72 o
   1   6  11       68.01       84.34      2.80 o
   2   6  11     1488.82     1402.88     23.84 o
   3   6  11      356.95      372.48      8.76 o
   4   6  11       96.19       85.57      4.24 o
   5   6  11     2992.55     2968.23     38.70 o
   6   6  11      645.89      633.96      9.09 o
   7   6  11      859.67      815.19     14.04 o
   8   6  11      112.49      127.49      4.99 o
   9   6  11        7.52        9.96      2.28 o
  10   6  11        2.72        2.04      1.99 o
  11   6  11      203.46      194.78      6.78 o
  12   6  11       75.04       86.44      7.13 o
 -11   7  11       68.38       58.91      5.32 o
 -10   7  11       91.66       87.22      6.12 o
  -9   7  11      188.37      179.10      7.36 o
  -8   7  11       17.59       20.43      4.03 o
  -7   7  11        1.12       -1.81      1.81 o
  -6   7  11       16.34       21.77      3.04 o
  -5   7  11      618.77      629.22     16.99 o
  -4   7  11       87.73       96.13      4.07 o
  -3   7  11      494.14      472.99      8.17 o
  -2   7  11      438.84      467.13      8.01 o
  -1   7  11       66.58       73.98      3.43 o
   0   7  11      344.47      337.12      6.25 o
   1   7  11      590.68      542.05      8.47 o
   2   7  11     1576.23     1630.33     26.69 o
   3   7  11      591.45      522.87     11.27 o
   4   7  11      251.09      263.31      7.52 o
   5   7  11      178.02      162.91      7.66 o
   6   7  11      124.77      117.67      5.30 o
   7   7  11      183.89      181.89      8.45 o
   8   7  11      567.39      618.16     22.50 o
   9   7  11      355.66      349.34     12.85 o
  10   7  11       61.56       61.63      5.19 o
  11   7  11       42.56       40.04      4.56 o
 -11   8  11       15.52        8.37      3.27 o
 -10   8  11        0.09       -0.15      2.45 o
  -9   8  11        4.99        4.52      2.60 o
  -8   8  11      130.15      111.36      6.19 o
  -7   8  11        6.56        3.89      2.40 o
  -6   8  11      227.02      231.54      7.86 o
  -5   8  11       82.84       82.22      4.33 o
  -4   8  11      402.07      355.97      8.07 o
  -3   8  11      188.08      221.70      5.31 o
  -2   8  11      130.11      136.86      4.13 o
  -1   8  11        3.02        5.04      1.86 o
   0   8  11      237.66      247.62      5.41 o
   1   8  11      273.17      288.32      5.77 o
   2   8  11       11.67       17.59      3.64 o
   3   8  11       76.17       76.61      4.55 o
   4   8  11      476.22      492.29     11.33 o
   5   8  11      543.44      476.53     11.27 o
   6   8  11      279.05      291.89     11.52 o
   7   8  11      132.14      129.21      7.68 o
   8   8  11        9.68       11.13      5.55 o
   9   8  11       29.59       32.23      5.30 o
  10   8  11       58.95       77.82     10.42 o
 -10   9  11      287.97      315.08     10.53 o
  -9   9  11       76.12       74.17      5.65 o
  -8   9  11       52.83       55.71      7.08 o
  -7   9  11        0.94        1.11      2.27 o
  -6   9  11      144.20      123.81      6.70 o
  -5   9  11       39.65       41.13      3.32 o
  -4   9  11      224.16      232.00      6.47 o
  -3   9  11      173.37      158.34      4.20 o
  -2   9  11      496.88      474.04      7.81 o
  -1   9  11       62.35       61.23      2.93 o
   0   9  11      672.42      720.83     11.18 o
   1   9  11       76.70       88.25      3.93 o
   2   9  11        7.34        4.79      2.02 o
   3   9  11      924.25      889.86     17.30 o
   4   9  11        2.43        4.68      2.15 o
   5   9  11      612.34      596.78     13.41 o
   6   9  11      423.45      418.50     10.87 o
   7   9  11      150.84      157.44      8.43 o
   8   9  11       78.49       70.23      9.74 o
   9   9  11      420.75      418.99     14.75 o
  10   9  11       83.53       89.44     10.64 o
  -9  10  11        9.12        7.05      2.90 o
  -8  10  11       96.59      103.42      6.31 o
  -7  10  11      559.58      598.10     14.56 o
  -6  10  11      173.87      181.80      7.29 o
  -5  10  11      293.36      289.57      8.99 o
  -4  10  11       82.85       83.99      3.70 o
  -3  10  11        1.13        0.54      1.47 o
  -2  10  11       58.66       78.85      3.85 o
  -1  10  11      106.24      132.32      4.29 o
   0  10  11        7.17        9.86      2.07 o
   1  10  11       95.90       95.79     14.00 o
   2  10  11       48.54       44.86      5.08 o
   3  10  11        6.29        8.97      3.14 o
   4  10  11      607.12      590.11     16.82 o
   5  10  11      236.68      223.05      9.73 o
   6  10  11      691.07      657.08     18.50 o
   7  10  11      158.32      157.28      8.53 o
   8  10  11        6.59        5.80      5.73 o
  -8  11  11        1.07        3.32      3.93 o
  -7  11  11       80.25       86.65      8.35 o
  -6  11  11       11.01        7.98      4.17 o
  -5  11  11        1.59        1.41      2.52 o
  -4  11  11       48.57       44.47      4.60 o
  -3  11  11       24.61       35.58      3.09 o
  -2  11  11       73.89       80.32      4.74 o
  -1  11  11        2.95        1.35      1.87 o
   0  11  11      341.63      376.73      8.79 o
   1  11  11      120.47      104.44      7.50 o
   2  11  11       16.03       13.50      3.81 o
   3  11  11      177.43      192.37      9.17 o
   4  11  11       41.09       48.97      5.47 o
   5  11  11        4.80        1.68      3.15 o
   6  11  11       84.57       85.60      7.36 o
   7  11  11      478.02      514.34     16.55 o
  -6  12  11      343.28      343.05     11.46 o
  -5  12  11      149.33      149.91      7.65 o
  -4  12  11        6.57        7.36      3.12 o
  -3  12  11       69.99       60.37      4.43 o
  -2  12  11        0.01        1.35      2.10 o
  -1  12  11        0.03        5.12      2.27 o
   0  12  11     1070.82     1154.52     28.13 o
   1  12  11      440.18      458.28     15.38 o
   2  12  11      185.45      185.02      9.49 o
   3  12  11      104.18      111.87      8.45 o
   4  12  11      411.43      427.03     14.72 o
   5  12  11       79.57       92.95      7.81 o
   6  12  11      148.00      146.25     11.78 o
  -4  13  11      171.01      183.67      8.17 o
  -3  13  11        3.25        4.85      4.95 o
  -2  13  11      147.82      147.64      5.69 o
  -1  13  11       32.29       37.81      5.35 o
   0  13  11      142.42      146.41      9.37 o
   1  13  11       13.73       12.01      4.17 o
   2  13  11       62.36       49.62      6.20 o
   3  13  11      133.64      132.40      9.40 o
   4  13  11        0.13        1.75      4.77 o
 -13   0  12      144.93      159.80     11.64 o
 -12   0  12        0.14       -2.33      2.33 o
 -11   0  12        6.53       11.01      3.57 o
 -10   0  12      600.67      571.67     26.33 o
  -9   0  12       32.90       28.01      4.12 o
  -8   0  12      270.45      278.98     10.05 o
  -7   0  12     4019.97     4002.11     73.11 o
  -6   0  12     1210.54     1229.95     21.16 o
  -5   0  12      921.96      862.79     15.75 o
  -4   0  12       10.68       12.79      1.88 o
  -3   0  12      855.53      897.41     15.70 o
  -2   0  12      655.27      664.41     14.92 o
  -1   0  12     6152.42     6564.71     91.17 o
   0   0  12     2463.42     2446.18     43.59 o
   1   0  12       13.32        2.26      2.30 o
   2   0  12     1534.40     1512.68     28.95 o
   3   0  12       12.19        3.60      1.62 o
   4   0  12       42.79       45.51      3.95 o
   5   0  12      599.36      625.55     15.24 o
   6   0  12     2619.03     2448.42     46.45 o
   7   0  12     4416.52     4294.71     77.64 o
   8   0  12      155.37      157.38     14.92 o
   9   0  12      170.63      146.11      7.44 o
  10   0  12      937.63      877.39     22.31 o
  11   0  12        2.06       -1.04      4.18 o
  12   0  12       13.97       13.17      3.87 o
  13   0  12     1112.16     1165.19     40.91 o
 -13   1  12       76.98       82.84      5.99 o
 -12   1  12       92.88       90.91      5.99 o
 -11   1  12      209.64      212.13      6.88 o
 -10   1  12      538.92      545.45     11.53 o
  -9   1  12      114.13      117.33      4.76 o
  -8   1  12       83.63       77.48      4.13 o
  -7   1  12       58.44       55.86      5.79 o
  -6   1  12      136.28      118.36      3.77 o
  -5   1  12      464.91      492.40      7.39 o
  -4   1  12      190.32      194.51      4.02 o
  -3   1  12      627.55      608.70      8.25 o
  -2   1  12     1375.01     1329.03     18.49 o
  -1   1  12      471.83      473.08      6.81 o
   0   1  12      670.02      720.28      9.38 o
   1   1  12      121.37      128.92      3.41 o
   2   1  12      113.26      101.36      2.62 o
   3   1  12      976.91     1004.64     14.79 o
   4   1  12     1653.58     1535.28     23.60 o
   5   1  12     1858.91     1781.39     24.65 o
   6   1  12       50.04       66.53      5.90 o
   7   1  12      565.32      524.54     10.18 o
   8   1  12      112.21      124.94      6.04 o
   9   1  12       14.77       13.81      2.31 o
  10   1  12      593.38      558.44     11.61 o
  11   1  12       51.19       39.71      3.65 o
  12   1  12        3.87        5.67      2.34 o
  13   1  12        0.27        6.72      7.11 o
 -13   2  12       59.35       64.04      4.79 o
 -12   2  12      266.35      264.97      7.98 o
 -11   2  12       26.37       27.50      4.07 o
 -10   2  12       44.10       47.74      5.55 o
  -9   2  12       77.94       74.47      4.31 o
  -8   2  12       62.06       58.28      3.63 o
  -7   2  12        0.69        0.68      1.42 o
  -6   2  12        0.01        0.72      1.12 o
  -5   2  12        0.53        1.68      0.98 o
  -4   2  12      274.82      267.86      5.90 o
  -3   2  12     1255.54     1243.87     17.65 o
  -2   2  12       88.30      101.79      2.93 o
  -1   2  12        6.64       19.73      1.99 o
   0   2  12      705.26      717.56     10.45 o
   1   2  12        5.02        9.04      0.96 o
   2   2  12       62.06       62.20      2.38 o
   3   2  12       37.98       38.52      2.70 o
   4   2  12     1683.73     1633.03     25.99 o
   5   2  12     3129.08     3256.51     42.04 o
   6   2  12     1811.96     1641.15     23.41 o
   7   2  12       39.34       25.97      2.52 o
   8   2  12      290.05      272.18      7.05 o
   9   2  12      209.57      188.03      6.01 o
  10   2  12        7.98        3.61      2.02 o
  11   2  12       94.29       86.04      5.14 o
  12   2  12       28.16       23.71      3.25 o
  13   2  12        2.84        0.21      3.26 o
 -13   3  12       22.02       23.36      3.34 o
 -12   3  12       15.75       14.11      2.78 o
 -11   3  12        3.45        2.60      2.13 o
 -10   3  12      189.65      203.25      6.48 o
  -9   3  12       41.03       41.11      3.34 o
  -8   3  12      113.51      112.91      4.57 o
  -7   3  12       51.98       60.60      4.39 o
  -6   3  12      141.77      133.86      3.98 o
  -5   3  12      108.09      101.94      3.42 o
  -4   3  12      168.34      169.68      3.78 o
  -3   3  12      123.92      136.71      3.93 o
  -2   3  12      138.86      119.03      2.91 o
  -1   3  12      121.24      140.70      3.62 o
   0   3  12      314.47      299.95      9.12 o
   1   3  12      484.10      474.68     15.67 o
   2   3  12      476.78      512.16      7.64 o
   3   3  12      588.38      559.41      8.30 o
   4   3  12     2125.49     2036.71     27.48 o
   5   3  12     1347.19     1273.99     18.79 o
   6   3  12      562.74      620.37     11.15 o
   7   3  12      108.80      131.00      4.69 o
   8   3  12       25.85       23.24      2.59 o
   9   3  12      241.41      235.53      6.81 o
  10   3  12       57.84       44.37      3.68 o
  11   3  12       86.03       87.10      5.11 o
  12   3  12       32.53       34.41      3.69 o
 -12   4  12        6.13        4.82      2.35 o
 -11   4  12       77.05       78.91      4.85 o
 -10   4  12        6.55        8.45      2.28 o
  -9   4  12       53.77       54.05      3.73 o
  -8   4  12     1082.17     1054.62     17.19 o
  -7   4  12     1490.31     1470.35     21.86 o
  -6   4  12       11.30        8.41      1.58 o
  -5   4  12      150.44      138.87      3.95 o
  -4   4  12        1.71        5.17      1.12 o
  -3   4  12      137.87      129.91      4.65 o
  -2   4  12      548.05      574.64      7.63 o
  -1   4  12       40.77       45.58      2.45 o
   0   4  12      803.96      764.36     10.33 o
   1   4  12     3959.59     3877.09     48.36 o
   2   4  12       81.12       80.54      3.05 o
   3   4  12      633.23      614.18      9.07 o
   4   4  12      337.53      323.86      9.35 o
   5   4  12       53.61       54.11      3.17 o
   6   4  12      325.32      358.46      7.82 o
   7   4  12       24.04       22.75      2.50 o
   8   4  12       48.17       40.75      3.26 o
   9   4  12      158.51      148.98      5.46 o
  10   4  12      121.79      144.77      5.76 o
  11   4  12      332.58      312.89      8.64 o
  12   4  12      122.01      122.42      8.31 o
 -12   5  12        4.05        7.53      3.12 o
 -11   5  12      103.81       87.81      5.05 o
 -10   5  12       61.89       69.30      4.40 o
  -9   5  12      135.10      131.04      7.07 o
  -8   5  12      513.12      491.63     10.93 o
  -7   5  12      210.15      220.45      6.11 o
  -6   5  12      334.18      310.13      6.85 o
  -5   5  12       66.70       58.39      2.96 o
  -4   5  12      326.76      323.16      6.24 o
  -3   5  12      219.35      240.63      4.06 o
  -2   5  12       77.52       74.37      2.36 o
  -1   5  12     2445.01     2542.35     26.68 o
   0   5  12      103.90      104.29      3.00 o
   1   5  12       57.39       61.76      2.40 o
   2   5  12      607.88      631.99     11.36 o
   3   5  12       30.53       34.45      2.39 o
   4   5  12       56.21       60.97      2.78 o
   5   5  12      211.97      224.22      5.86 o
   6   5  12      600.26      516.35     12.00 o
   7   5  12      738.72      670.82     12.27 o
   8   5  12      207.31      200.89      6.16 o
   9   5  12       34.13       29.14      3.06 o
  10   5  12       98.22       97.57      6.55 o
  11   5  12        0.28        1.12      2.06 o
  12   5  12      120.62      119.31     11.94 o
 -12   6  12      200.79      199.82     14.11 o
 -11   6  12      106.89       85.59      6.26 o
 -10   6  12        0.03        0.21      2.29 o
  -9   6  12       85.37       78.85      5.66 o
  -8   6  12      277.16      277.88      8.94 o
  -7   6  12      112.66      100.82      5.58 o
  -6   6  12       17.97       16.31      2.35 o
  -5   6  12      306.46      282.20      7.04 o
  -4   6  12      147.82      134.66      4.69 o
  -3   6  12       78.05       91.80      3.28 o
  -2   6  12        0.11        0.22      1.13 o
  -1   6  12      362.25      334.54     13.23 o
   0   6  12     1433.64     1446.69     18.17 o
   1   6  12       43.96       31.78      2.96 o
   2   6  12      838.49      798.91     16.86 o
   3   6  12      154.43      130.42      5.00 o
   4   6  12      716.28      737.32     14.30 o
   5   6  12       38.88       49.59      5.62 o
   6   6  12      134.08      122.73      5.48 o
   7   6  12       41.29       43.73      3.50 o
   8   6  12        6.92       12.94      2.23 o
   9   6  12      137.99      155.24      5.67 o
  10   6  12       46.88       47.44      3.93 o
  11   6  12       28.07       33.26      4.34 o
 -11   7  12       68.00       67.81      5.72 o
 -10   7  12       13.89        6.47      2.81 o
  -9   7  12      103.47      119.75     11.40 o
  -8   7  12      167.22      152.08      8.87 o
  -7   7  12       69.27       62.54      4.77 o
  -6   7  12       49.17       39.94      3.30 o
  -5   7  12      272.81      246.51      6.70 o
  -4   7  12       21.59       21.71      2.81 o
  -3   7  12      927.08      887.58     17.14 o
  -2   7  12      562.98      568.06      9.26 o
  -1   7  12      381.26      365.47      7.64 o
   0   7  12        6.00        7.50      1.43 o
   1   7  12        4.84       -0.68      1.55 o
   2   7  12       42.71       22.85      2.62 o
   3   7  12      193.86      150.30      5.51 o
   4   7  12     1580.09     1493.88     25.30 o
   5   7  12       92.31       88.39      4.95 o
   6   7  12        4.93       10.02      5.60 o
   7   7  12      308.33      334.18     29.23 o
   8   7  12      159.02      169.87      8.56 o
   9   7  12      282.71      302.99     12.01 o
  10   7  12        1.04       -0.98      2.22 o
  11   7  12        3.33        0.92      4.26 o
 -10   8  12       62.30       63.76      5.52 o
  -9   8  12       27.28       31.10      5.18 o
  -8   8  12       55.96       52.54      4.74 o
  -7   8  12      138.47      156.92      6.81 o
  -6   8  12      232.62      259.58      8.47 o
  -5   8  12      310.33      293.06      7.50 o
  -4   8  12        0.78        2.37      1.67 o
  -3   8  12       48.92       38.05      2.68 o
  -2   8  12      455.26      424.98      7.88 o
  -1   8  12        1.48        3.34      1.40 o
   0   8  12        1.70        3.89      1.60 o
   1   8  12       79.14       71.67      4.43 o
   2   8  12       25.16       18.32      2.97 o
   3   8  12      102.54       95.20      4.96 o
   4   8  12       40.23       50.49      5.29 o
   5   8  12        7.28        4.93      2.10 o
   6   8  12      252.37      252.63     11.53 o
   7   8  12      991.18      963.24     23.86 o
   8   8  12       92.69       87.48      9.28 o
   9   8  12       21.67       33.96      5.08 o
  10   8  12      117.26      119.63      8.96 o
 -10   9  12       11.24        9.71      3.35 o
  -9   9  12      170.17      181.32      8.09 o
  -8   9  12       26.83       36.54      4.30 o
  -7   9  12       16.07       10.03      2.97 o
  -6   9  12       42.41       48.01      4.49 o
  -5   9  12        0.46       -0.07      1.80 o
  -4   9  12       19.00       18.06      2.47 o
  -3   9  12       39.37       33.47      2.69 o
  -2   9  12      162.82      153.21      4.20 o
  -1   9  12        1.76        0.54      1.26 o
   0   9  12       51.92       66.08      5.23 o
   1   9  12      299.96      293.59      8.35 o
   2   9  12      138.44      146.11      5.89 o
   3   9  12      136.50      140.23      5.85 o
   4   9  12      105.02      104.15      5.55 o
   5   9  12      117.47      133.22      5.90 o
   6   9  12      232.54      225.98      7.81 o
   7   9  12      126.84      148.44      8.26 o
   8   9  12      206.52      201.44      9.87 o
   9   9  12        2.86        6.97      3.60 o
  -9  10  12        0.46       -0.59      3.81 o
  -8  10  12        1.91        2.41      2.73 o
  -7  10  12      145.97      132.61      6.97 o
  -6  10  12      239.88      239.02      8.47 o
  -5  10  12      152.72      164.81      6.91 o
  -4  10  12       15.68       14.20      2.17 o
  -3  10  12      324.84      322.32      7.13 o
  -2  10  12      282.64      315.38      6.35 o
  -1  10  12      126.14      121.65      3.88 o
   0  10  12       73.25       69.39      6.30 o
   1  10  12        0.86        0.09      1.89 o
   2  10  12       65.85       72.85      6.12 o
   3  10  12        5.34        7.24      3.04 o
   4  10  12      490.29      505.95     15.30 o
   5  10  12      165.12      164.70     12.07 o
   6  10  12       58.57       76.45      6.76 o
   7  10  12      403.89      426.60     21.91 o
   8  10  12       36.78       20.84      7.05 o
  -7  11  12       21.37       12.87      4.60 o
  -6  11  12       42.02       47.80     12.27 o
  -5  11  12       96.44       97.07      6.61 o
  -4  11  12      170.88      187.41      7.73 o
  -3  11  12      533.53      520.20     13.21 o
  -2  11  12      224.59      232.65      7.03 o
  -1  11  12      261.99      268.11      7.44 o
   0  11  12      145.23      127.90      9.78 o
   1  11  12       40.12       28.46      4.63 o
   2  11  12       71.93       66.93      6.28 o
   3  11  12       32.65       28.86      4.61 o
   4  11  12      322.49      312.19     11.94 o
   5  11  12        5.90        7.12      3.43 o
   6  11  12       39.28       39.41      5.52 o
  -6  12  12        3.41        5.43      5.49 o
  -5  12  12       74.82       66.15      5.76 o
  -4  12  12       53.67       62.57      8.51 o
  -3  12  12       70.80       70.54      5.58 o
  -2  12  12        0.05       -1.46      2.03 o
  -1  12  12      157.95      149.75     12.95 o
   0  12  12     1728.35     1828.46     40.50 o
   1  12  12       83.60       97.81      7.83 o
   2  12  12      114.52      130.44      8.53 o
   3  12  12       23.37       28.09      4.79 o
   4  12  12      445.42      474.30     15.81 o
   5  12  12       78.32       72.24     13.03 o
  -3  13  12       65.05       73.44      5.97 o
  -2  13  12       83.77       70.29     10.37 o
  -1  13  12      123.15      116.91      9.00 o
   0  13  12       16.38       18.19      4.77 o
   1  13  12        0.12        7.71      5.70 o
   2  13  12        2.02        4.27      3.73 o
 -13   1  13       52.06       44.09      4.15 o
 -12   1  13      110.62      117.36      7.42 o
 -11   1  13        2.45        3.25      2.13 o
 -10   1  13      211.32      207.65      6.59 o
  -9   1  13      110.48      102.33      4.70 o
  -8   1  13       79.56       85.28      4.29 o
  -7   1  13      880.95      908.85     16.39 o
  -6   1  13      168.09      190.64      5.92 o
  -5   1  13       45.46       39.10      4.42 o
  -4   1  13      816.46      804.05     10.53 o
  -3   1  13      504.88      508.48      7.41 o
  -2   1  13       56.44       58.28      2.76 o
  -1   1  13      344.97      370.14      5.78 o
   0   1  13     1144.76     1196.91     14.60 o
   1   1  13      817.92      805.91     10.64 o
   2   1  13      566.44      592.85      9.77 o
   3   1  13      374.61      378.10      9.68 o
   4   1  13      176.33      146.99      4.57 o
   5   1  13        1.50        4.63      1.50 o
   6   1  13      300.98      253.14      6.81 o
   7   1  13      725.62      740.79     13.05 o
   8   1  13      263.79      269.55      7.13 o
   9   1  13      231.45      224.17      6.69 o
  10   1  13      208.67      214.17      6.85 o
  11   1  13       37.66       31.04      3.42 o
  12   1  13       77.95       84.36      5.43 o
 -13   2  13        4.99        5.97      2.57 o
 -12   2  13       80.05       81.55      5.15 o
 -11   2  13      334.86      327.26      8.82 o
 -10   2  13       69.19       66.26      4.36 o
  -9   2  13       42.32       34.32      3.16 o
  -8   2  13        0.84       -0.76      1.49 o
  -7   2  13      230.23      225.85      7.56 o
  -6   2  13      267.86      259.44      5.76 o
  -5   2  13       31.53       26.82      1.89 o
  -4   2  13       54.09       71.87      3.82 o
  -3   2  13      274.85      272.70      5.94 o
  -2   2  13       37.66       32.78      2.21 o
  -1   2  13     2185.80     2189.96     28.06 o
   1   2  13      579.66      609.88      9.38 o
   2   2  13      182.65      181.66      6.29 o
   3   2  13       94.19       95.94      3.89 o
   4   2  13       56.31       44.88      3.43 o
   5   2  13      394.51      330.68      8.19 o
   6   2  13      654.78      680.51     12.03 o
   7   2  13        8.18        7.90      1.90 o
   8   2  13      765.86      738.00     13.64 o
   9   2  13       26.09       23.11      2.78 o
  10   2  13      251.45      253.14      7.45 o
  11   2  13       12.43       12.43      2.77 o
  12   2  13       54.96       55.86      4.54 o
 -12   3  13       25.63       24.25      3.65 o
 -11   3  13       23.01       20.35      2.93 o
 -10   3  13      106.37      109.30      5.75 o
  -9   3  13      502.64      517.03     10.87 o
  -8   3  13       16.42       15.70      2.39 o
  -7   3  13       53.97       51.88      3.43 o
  -6   3  13      352.96      341.05      6.81 o
  -5   3  13       60.74       66.50      2.79 o
  -4   3  13      117.40      118.61      3.23 o
  -3   3  13      391.95      420.50      6.52 o
  -2   3  13      345.05      346.54      6.71 o
  -1   3  13       89.91       93.09      2.92 o
   0   3  13      842.49      878.76     14.68 o
   1   3  13       53.64       56.86      6.30 o
   2   3  13     2627.44     2580.97     29.74 o
   3   3  13      369.11      390.43      9.89 o
   4   3  13     2590.88     2540.65     33.62 o
   5   3  13       10.60        5.86      1.57 o
   6   3  13      209.65      163.20      5.07 o
   7   3  13      138.53      117.46      4.54 o
   8   3  13       12.87       14.30      2.24 o
   9   3  13     1297.17     1221.75     19.86 o
  10   3  13       21.11       21.73      2.91 o
  11   3  13       90.58       72.45      4.83 o
  12   3  13      108.91      115.87      6.28 o
 -12   4  13        0.02       -2.09      2.09 o
 -11   4  13       29.52       23.23      3.05 o
 -10   4  13       82.04       85.87      4.90 o
  -9   4  13      265.18      254.74      7.19 o
  -8   4  13      189.11      187.30      5.82 o
  -7   4  13      240.04      226.45      6.45 o
  -6   4  13       36.76       40.50      4.76 o
  -5   4  13      206.91      205.08      4.95 o
  -4   4  13       94.28       98.01      2.99 o
  -3   4  13      210.75      209.25      4.27 o
  -2   4  13       58.08       65.80      2.69 o
  -1   4  13      253.54      291.98      5.31 o
   0   4  13       73.75       55.96      2.58 o
   1   4  13        4.04        3.96      1.35 o
   2   4  13      240.99      243.46      5.48 o
   3   4  13      146.85      141.57      3.74 o
   4   4  13       12.86        6.34      1.66 o
   5   4  13      342.97      314.45      7.17 o
   6   4  13      681.86      612.69     11.32 o
   7   4  13      324.71      301.25      7.46 o
   8   4  13       25.55       19.16      3.06 o
   9   4  13       29.05       28.97      3.02 o
  10   4  13      236.79      232.72      7.24 o
  11   4  13       15.62       17.21      2.90 o
  12   4  13       41.09       37.73      5.29 o
 -12   5  13       85.86       94.21      6.88 o
 -11   5  13       73.76       56.22      5.24 o
 -10   5  13       33.56       32.71      4.13 o
  -9   5  13      736.68      705.92     14.67 o
  -8   5  13      561.60      552.50     14.07 o
  -7   5  13       70.30       72.98      3.92 o
  -6   5  13      131.28      116.30      3.91 o
  -5   5  13       48.83       44.40      2.70 o
  -4   5  13      885.16      916.70     13.05 o
  -3   5  13     1640.94     1648.34     18.71 o
  -2   5  13      158.27      163.07      3.96 o
  -1   5  13      218.89      198.60      3.90 o
   0   5  13     1775.99     1817.72     21.84 o
   1   5  13     2864.08     2821.17     36.38 o
   2   5  13     1037.39     1011.94     15.14 o
   3   5  13      405.96      391.53      7.67 o
   4   5  13        0.26        4.65      1.53 o
   5   5  13      242.17      224.36      5.95 o
   6   5  13       83.14       97.46      4.30 o
   7   5  13       10.62        6.41      1.94 o
   8   5  13       98.76      101.60      4.89 o
   9   5  13       23.81       17.03      2.62 o
  10   5  13      294.67      292.28      8.25 o
  11   5  13       32.03       34.30      3.61 o
 -11   6  13       31.93       37.13      5.84 o
 -10   6  13        9.47        3.52      2.81 o
  -9   6  13       24.32       18.53      3.47 o
  -8   6  13      425.13      426.41     11.62 o
  -7   6  13      108.20       93.74      5.77 o
  -6   6  13      815.28      778.65     13.92 o
  -5   6  13      753.93      730.05     13.03 o
  -4   6  13      220.49      225.87      6.18 o
  -3   6  13      819.70      820.34     13.74 o
  -2   6  13      246.77      246.07      5.35 o
  -1   6  13      336.79      367.21      7.49 o
   0   6  13      162.01      142.31      5.20 o
   1   6  13      139.48      134.28      5.07 o
   2   6  13      355.72      350.81     15.50 o
   3   6  13      892.72      837.95     15.76 o
   4   6  13       50.59       37.40      3.25 o
   5   6  13      509.87      503.49     14.43 o
   6   6  13      706.49      686.88     14.82 o
   7   6  13      569.57      604.88     13.98 o
   8   6  13      203.17      206.11     13.35 o
   9   6  13       91.29       99.72      6.32 o
  10   6  13       97.84       89.88      6.27 o
  11   6  13        0.93       -2.32      2.32 o
 -11   7  13       24.05       24.16      4.07 o
 -10   7  13       14.79       11.04      3.22 o
  -9   7  13      801.96      755.31     17.28 o
  -8   7  13      227.27      208.94      7.93 o
  -7   7  13       24.09       14.19      3.00 o
  -6   7  13        0.57        0.80      1.81 o
  -5   7  13       78.31       82.04      4.46 o
  -4   7  13      284.31      247.49      6.65 o
  -3   7  13      435.29      432.82      9.07 o
  -2   7  13      197.92      183.20      4.72 o
  -1   7  13      582.30      595.84     14.47 o
   0   7  13       63.12       60.17      4.00 o
   1   7  13       54.35       44.01      3.47 o
   2   7  13      218.40      188.40      6.23 o
   3   7  13      378.58      350.15      8.97 o
   4   7  13      159.61      160.77      5.91 o
   5   7  13      391.42      404.93     12.95 o
   6   7  13      176.56      154.24     16.44 o
   7   7  13       36.19       32.54      4.87 o
   8   7  13       40.85       54.37      5.90 o
   9   7  13      486.32      458.38     15.41 o
  10   7  13       21.11       18.24      4.31 o
 -10   8  13       27.70       34.61      4.41 o
  -9   8  13        8.11       11.08      3.25 o
  -8   8  13       13.89       11.90      3.67 o
  -7   8  13        1.88        2.01      2.36 o
  -6   8  13       56.41       62.95      4.17 o
  -5   8  13      475.76      461.90      9.97 o
  -4   8  13       39.72       41.54      3.30 o
  -3   8  13      164.00      152.31      5.21 o
  -2   8  13      916.37      873.51     13.04 o
  -1   8  13      510.30      553.88      9.31 o
   0   8  13       66.24       65.31      4.32 o
   1   8  13      158.43      160.07      5.98 o
   2   8  13       70.22       68.55      4.48 o
   3   8  13      122.46      128.85      5.43 o
   4   8  13      177.87      177.32      6.91 o
   5   8  13      719.11      657.56     18.05 o
   6   8  13      307.32      301.75     11.39 o
   7   8  13       43.87       45.64      5.53 o
   8   8  13      114.77      116.94      8.38 o
   9   8  13      183.64      181.98      9.73 o
  10   8  13      125.30      132.53     13.04 o
  -9   9  13       66.56       67.42      5.70 o
  -8   9  13      369.27      372.26     11.64 o
  -7   9  13        0.11       -2.44      2.44 o
  -6   9  13        5.95        1.18      2.34 o
  -5   9  13      616.61      641.79     12.54 o
  -4   9  13      222.09      250.55      6.98 o
  -3   9  13      811.94      782.75     13.92 o
  -2   9  13      988.35      987.70     14.59 o
  -1   9  13      181.25      185.13      4.61 o
   0   9  13      228.16      232.41      7.47 o
   1   9  13      469.58      451.34     11.02 o
   2   9  13      125.14      126.69      5.54 o
   3   9  13      852.26      823.15     16.66 o
   4   9  13      733.84      742.01     15.66 o
   5   9  13       67.80       62.65      4.69 o
   6   9  13       19.13       25.32      4.49 o
   7   9  13       72.33       78.75      7.04 o
   8   9  13      625.49      630.18     22.54 o
   9   9  13      300.30      306.55     17.34 o
  -8  10  13      108.14      108.68      6.61 o
  -7  10  13      139.89      133.59     11.75 o
  -6  10  13       20.81       14.24      3.23 o
  -5  10  13        6.81        4.35      2.17 o
  -4  10  13        1.43        0.48      1.69 o
  -3  10  13       56.59       43.68      3.18 o
  -2  10  13       26.43       19.30      2.37 o
  -1  10  13       80.53      100.46      5.09 o
   0  10  13      440.15      431.37     10.98 o
   1  10  13      333.13      364.03      9.94 o
   2  10  13      164.30      162.57      6.56 o
   3  10  13        8.85        5.64      2.39 o
   4  10  13       72.63       68.59      6.24 o
   5  10  13      206.16      200.59      9.23 o
   6  10  13      174.56      180.69     13.59 o
   7  10  13       46.93       48.96      8.81 o
  -7  11  13       10.15       15.51     10.06 o
  -6  11  13        9.57       10.69      5.05 o
  -5  11  13       28.80       36.70      6.51 o
  -4  11  13       61.09       64.91      5.46 o
  -3  11  13      128.17      142.35      6.80 o
  -2  11  13      157.07      140.37     10.29 o
  -1  11  13        7.44        9.43      5.19 o
   0  11  13        7.99        3.68      3.67 o
   1  11  13       65.16       66.39      6.35 o
   2  11  13       29.58       33.42      4.84 o
   3  11  13        3.49        6.00      3.38 o
   4  11  13       41.65       45.12      5.52 o
   5  11  13       19.83       22.96      4.49 o
   6  11  13       18.09       15.75      6.29 o
  -5  12  13        4.64        6.44      3.19 o
  -4  12  13       91.15      114.02      7.21 o
  -3  12  13       63.48       66.40      5.47 o
  -2  12  13       83.89       67.93     10.10 o
  -1  12  13        3.02        6.30      5.94 o
   0  12  13       24.11       25.52      4.74 o
   1  12  13        6.35       17.64      4.31 o
   2  12  13        4.07        8.66      3.86 o
   3  12  13       29.65       31.66      5.05 o
   4  12  13       91.06      101.82     10.56 o
  -1  13  13      266.02      276.64     17.49 o
   0  13  13      415.24      438.97     15.67 o
 -12   0  14       34.82       53.61      6.25 o
 -11   0  14       20.95       11.00      5.68 o
 -10   0  14       94.14      100.91      7.04 o
  -9   0  14      319.54      307.54     20.90 o
  -8   0  14       94.68       93.73      9.36 o
  -7   0  14      307.82      322.04     13.70 o
  -6   0  14     2284.60     2323.02     36.62 o
  -5   0  14      240.83      227.65      8.50 o
  -4   0  14      848.78      868.86     16.03 o
  -3   0  14     1334.44     1351.27     22.48 o
  -2   0  14       50.86       54.11     10.21 o
  -1   0  14       50.94       53.18      3.89 o
   0   0  14     1112.93     1201.07     18.99 o
   1   0  14      769.91      753.08     24.13 o
   2   0  14     3652.48     3574.68     67.89 o
   3   0  14      713.16      657.15     19.60 o
   4   0  14        4.92        5.51      2.14 o
   5   0  14      385.77      347.34     12.86 o
   6   0  14      238.61      231.53     10.03 o
   7   0  14       13.62       30.33      4.02 o
   8   0  14      256.94      245.02      9.68 o
   9   0  14        4.96        2.69      2.73 o
  10   0  14       79.19       77.81      6.78 o
  11   0  14      495.16      522.20     25.13 o
  12   0  14       85.85       87.26      7.71 o
 -12   1  14       15.67       14.57      2.90 o
 -11   1  14       25.10       26.01      3.28 o
 -10   1  14      121.81      109.52      6.02 o
  -9   1  14      355.01      353.24      8.78 o
  -8   1  14        0.99       -0.60      1.64 o
  -7   1  14       20.25       20.32      2.46 o
  -6   1  14      110.97      117.77      3.64 o
  -5   1  14      122.66      128.09      4.70 o
  -4   1  14       60.78       55.30      2.59 o
  -3   1  14      385.74      372.32      6.15 o
  -2   1  14      100.51      105.28      3.58 o
  -1   1  14      388.04      378.65      7.15 o
   0   1  14     1416.23     1525.42     18.22 o
   1   1  14     1203.50     1163.80     16.50 o
   2   1  14      809.56      835.38     12.90 o
   3   1  14      440.32      431.24      8.18 o
   4   1  14      161.09      168.45      4.81 o
   5   1  14       57.34       47.75      3.36 o
   6   1  14      671.28      629.44     11.53 o
   7   1  14     1676.24     1574.49     23.39 o
   8   1  14       38.90       38.49      3.22 o
   9   1  14       27.20       28.11      3.06 o
  10   1  14      329.38      332.51      8.79 o
  11   1  14        6.86        7.12      2.42 o
  12   1  14        2.74        5.38      2.48 o
 -12   2  14      174.08      166.07      6.47 o
 -11   2  14        1.81        2.65      2.20 o
 -10   2  14      223.35      235.73      7.26 o
  -9   2  14       72.33       78.71      4.61 o
  -8   2  14       30.39       34.61      3.10 o
  -7   2  14      171.27      172.54      5.47 o
  -6   2  14       91.71      100.41      3.67 o
  -5   2  14      296.06      290.80      5.50 o
  -4   2  14       54.89       59.95      2.68 o
  -3   2  14      226.89      237.97      5.36 o
  -2   2  14      804.06      792.76     11.61 o
  -1   2  14      124.30      121.11      3.74 o
   0   2  14      105.52      117.01      9.93 o
   1   2  14      591.29      584.22     10.49 o
   2   2  14      703.14      683.11     11.12 o
   3   2  14      156.73      155.18      4.53 o
   4   2  14      780.43      757.11     12.59 o
   5   2  14      780.12      736.36     12.63 o
   6   2  14       57.24       65.26      3.73 o
   7   2  14      281.98      286.25      7.31 o
   8   2  14       11.45        8.00      2.07 o
   9   2  14       28.06       17.76      2.68 o
  10   2  14        0.14        0.77      1.96 o
  11   2  14      139.73      154.89      7.36 o
  12   2  14       31.15       42.76     10.56 o
 -12   3  14       48.60       47.87      4.29 o
 -11   3  14      384.95      386.83      9.82 o
 -10   3  14      914.96      906.12     16.42 o
  -9   3  14      563.24      563.08     11.65 o
  -8   3  14      189.01      183.39      6.47 o
  -7   3  14        2.57        2.57      1.65 o
  -6   3  14      333.58      330.42      6.81 o
  -5   3  14        1.07        1.34      1.19 o
  -4   3  14      451.38      459.47      7.23 o
  -3   3  14     2249.70     2219.16     24.28 o
  -2   3  14     1073.76     1079.73     14.31 o
  -1   3  14      345.44      297.44      6.24 o
   0   3  14      159.23      160.89      4.78 o
   1   3  14       11.75       13.51      2.03 o
   2   3  14      527.05      475.20      8.61 o
   3   3  14     3281.64     3245.77     41.77 o
   4   3  14      185.81      144.10      6.37 o
   5   3  14        0.26        0.66      1.39 o
   6   3  14        3.10        3.17      1.67 o
   7   3  14      200.53      188.83      5.83 o
   8   3  14      353.10      331.37      8.26 o
   9   3  14      345.68      340.10      8.67 o
  10   3  14      219.55      242.91      7.50 o
  11   3  14       81.90       78.25      5.07 o
  12   3  14      176.24      201.15     10.16 o
 -12   4  14        0.16        1.09      2.21 o
 -11   4  14       36.69       32.54      3.50 o
 -10   4  14       13.58       14.15      2.71 o
  -9   4  14       86.37       87.93      4.74 o
  -8   4  14        7.63        6.94      2.16 o
  -7   4  14        7.15        2.82      1.77 o
  -6   4  14       19.77       28.13      2.42 o
  -5   4  14       82.36       75.82      3.37 o
  -4   4  14       12.20       10.21      1.59 o
  -3   4  14      143.47      160.77      6.09 o
  -2   4  14        8.22        9.05      1.47 o
  -1   4  14       80.40       80.56      4.20 o
   0   4  14     1387.85     1293.67     18.30 o
   1   4  14     1634.37     1647.32     22.60 o
   2   4  14     1160.28     1137.75     16.65 o
   3   4  14     3268.16     3379.40     43.49 o
   4   4  14      779.82      661.10     11.54 o
   5   4  14        1.04        3.43      1.60 o
   6   4  14      122.73      119.94      4.94 o
   7   4  14      370.27      374.25      8.63 o
   8   4  14      619.07      593.64     11.86 o
   9   4  14      336.19      327.51      8.56 o
  10   4  14       68.69       67.92      5.39 o
  11   4  14       67.86       65.38      4.73 o
 -11   5  14        2.71        2.64      2.76 o
 -10   5  14       69.71       68.58      6.55 o
  -9   5  14       89.90       80.29      5.81 o
  -8   5  14      542.89      522.70     13.16 o
  -7   5  14       44.45       46.66      4.58 o
  -6   5  14       97.90       96.03      3.91 o
  -5   5  14       31.46       36.82      2.60 o
  -4   5  14       19.84       15.08      1.83 o
  -3   5  14       86.50       84.98      3.01 o
  -2   5  14      326.62      347.95      6.34 o
  -1   5  14       26.35       36.35      2.25 o
   0   5  14     2960.81     2800.85     36.24 o
   1   5  14      487.13      530.96      9.39 o
   2   5  14        1.01        1.48      1.37 o
   3   5  14      369.43      385.19      9.20 o
   4   5  14       15.68       20.24      2.27 o
   5   5  14      758.51      753.30     13.09 o
   6   5  14       10.83       10.54      2.06 o
   7   5  14       47.43       35.66      4.16 o
   8   5  14       28.83       29.24      3.06 o
   9   5  14       63.79       54.65      4.27 o
  10   5  14      317.72      350.83      9.26 o
  11   5  14       33.98       33.91      3.59 o
 -11   6  14       66.53       54.48      5.76 o
 -10   6  14        2.07       -0.21      2.88 o
  -9   6  14       96.12       99.01      6.49 o
  -8   6  14        9.79        6.78      3.69 o
  -7   6  14       55.37       57.26      4.77 o
  -6   6  14        0.72        2.17      1.78 o
  -5   6  14       17.54       11.20      2.22 o
  -4   6  14       12.94       11.23      2.08 o
  -3   6  14      368.03      366.02      8.15 o
  -2   6  14       13.55        7.76      1.85 o
  -1   6  14      470.61      425.94     13.24 o
   0   6  14      167.28      141.87      5.24 o
   1   6  14     1623.77     1552.43     25.63 o
   2   6  14      999.55      999.92     18.09 o
   3   6  14      226.31      255.25     12.03 o
   4   6  14      300.04      289.85     10.22 o
   5   6  14       21.51       34.13      4.33 o
   6   6  14       74.11       57.00      8.28 o
   7   6  14        6.96        2.97      2.68 o
   8   6  14       76.15       89.24      5.89 o
   9   6  14       79.70       89.04      6.11 o
  10   6  14       23.41       16.63      3.50 o
  11   6  14      156.30      173.11     13.73 o
 -10   7  14       46.88       53.56      5.97 o
  -9   7  14        7.13        9.01      3.15 o
  -8   7  14      506.24      482.93     12.98 o
  -7   7  14       10.39       12.11      2.92 o
  -6   7  14       29.74       32.68      3.23 o
  -5   7  14      214.24      194.83      6.11 o
  -4   7  14      284.13      273.71      8.31 o
  -3   7  14      306.87      313.53      7.62 o
  -2   7  14      414.33      410.94      9.58 o
  -1   7  14       14.74       23.02      3.67 o
   0   7  14      365.47      342.41      8.81 o
   1   7  14      164.93      175.81      7.12 o
   2   7  14        8.96        6.58      2.18 o
   3   7  14      559.44      593.20     12.74 o
   4   7  14      819.29      843.99     20.91 o
   5   7  14      170.98      143.99      7.53 o
   6   7  14        7.17        4.70      3.05 o
   7   7  14      118.72      120.92      7.82 o
   8   7  14      213.55      237.27     10.65 o
   9   7  14       49.74       55.02      6.32 o
  10   7  14       11.23       11.76      4.28 o
 -10   8  14       56.68       67.82      9.08 o
  -9   8  14       13.66       12.42      3.89 o
  -8   8  14       40.06       35.47      4.32 o
  -7   8  14       24.84       24.37      3.63 o
  -6   8  14      396.74      415.78      9.72 o
  -5   8  14      426.13      425.44      9.66 o
  -4   8  14        0.89        2.74      1.86 o
  -3   8  14       89.73       89.68      4.64 o
  -2   8  14       98.97      104.25      4.47 o
  -1   8  14       24.29       25.45      3.93 o
   0   8  14      196.80      221.92      7.15 o
   1   8  14      708.99      707.31     14.63 o
   2   8  14        0.03       -1.70      1.70 o
   3   8  14       67.89       86.17      5.15 o
   4   8  14        0.32        3.83      2.77 o
   5   8  14      267.16      289.03     11.16 o
   6   8  14      572.43      595.61     17.45 o
   7   8  14       52.59       43.01      9.83 o
   8   8  14      103.62      113.86      8.52 o
   9   8  14        1.17        0.96      3.66 o
  -9   9  14      191.21      225.86      9.04 o
  -8   9  14        1.45        0.64      3.42 o
  -7   9  14        8.94        0.54      2.50 o
  -6   9  14       14.81       13.55      3.23 o
  -5   9  14       75.16       74.29      4.57 o
  -4   9  14       42.63       35.62      3.36 o
  -3   9  14      111.37      120.03      4.99 o
  -2   9  14        0.97        2.64      1.60 o
  -1   9  14      110.15      108.39      5.39 o
   0   9  14      184.98      184.37      8.02 o
   1   9  14        4.93        5.39      2.30 o
   2   9  14        0.01        1.09      1.99 o
   3   9  14       96.28       80.99      6.52 o
   4   9  14        1.89        4.68      2.69 o
   5   9  14      286.23      296.43     11.63 o
   6   9  14      122.57      121.27      8.50 o
   7   9  14        0.39       -0.99      2.88 o
   8   9  14        1.22        6.17      3.96 o
  -7  10  14       56.80       64.74      5.50 o
  -6  10  14        5.00        5.29      2.74 o
  -5  10  14        6.70        4.42      2.24 o
  -4  10  14      146.24      154.12      5.82 o
  -3  10  14      112.54       99.35      4.60 o
  -2  10  14      294.60      338.09      9.69 o
  -1  10  14       67.66       73.87      5.99 o
   0  10  14      136.12      137.58      7.61 o
   1  10  14        6.90        8.53      2.52 o
   2  10  14      223.05      224.38      7.82 o
   3  10  14      352.31      340.12      9.84 o
   4  10  14        4.91        3.85      2.54 o
   5  10  14      146.88      164.31      8.88 o
   6  10  14       81.38       75.92     10.19 o
   7  10  14       12.41       10.15      6.03 o
  -6  11  14       13.15       14.17      4.65 o
  -5  11  14        0.48       -2.20      2.63 o
  -4  11  14       73.34       68.15      5.65 o
  -3  11  14      346.45      380.90     11.16 o
  -2  11  14      150.67      176.57     13.66 o
  -1  11  14        2.66        2.16      5.04 o
   0  11  14        0.04        1.17      3.03 o
   1  11  14      770.63      839.32     21.99 o
   2  11  14      446.54      457.82     14.92 o
   3  11  14      246.34      254.04     12.71 o
   4  11  14       72.03       65.87     11.10 o
   5  11  14       10.42       11.19      5.80 o
   6  11  14        2.47       -4.32      4.32 o
  -4  12  14        0.13        0.37      2.89 o
  -3  12  14        6.17        9.82      6.66 o
  -2  12  14      216.89      232.53     15.87 o
  -1  12  14       88.35       95.04     11.80 o
   0  12  14        5.77        3.28      5.46 o
   1  12  14      228.34      231.87     10.80 o
   2  12  14       22.92       25.13      4.81 o
   3  12  14      285.03      323.93     12.79 o
 -12   1  15       11.87       10.30      2.81 o
 -11   1  15       70.05       72.79      4.89 o
 -10   1  15       68.11       66.03      4.51 o
  -9   1  15      178.18      181.09      7.77 o
  -8   1  15      667.85      657.32     12.70 o
  -7   1  15      205.41      203.15      6.15 o
  -6   1  15       47.15       52.29      2.80 o
  -5   1  15      232.70      226.05      4.90 o
  -4   1  15      701.15      691.81      9.73 o
  -3   1  15       37.16       36.31      2.15 o
  -2   1  15        0.13       -0.97      1.09 o
  -1   1  15       48.15       51.08      2.81 o
   0   1  15      180.78      173.43      5.27 o
   1   1  15       91.03       76.92      3.03 o
   2   1  15      342.55      317.89      6.61 o
   3   1  15       19.98       15.00      2.14 o
   4   1  15      100.20       78.13      3.80 o
   5   1  15     1388.83     1304.66     19.68 o
   6   1  15      269.51      246.15      8.59 o
   7   1  15       26.45       27.53      2.78 o
   8   1  15      289.09      281.03      8.51 o
   9   1  15      141.89      140.88      5.50 o
  10   1  15      220.08      223.58      7.56 o
  11   1  15      223.24      220.77      7.55 o
  12   1  15        0.08        4.25      3.27 o
 -12   2  15       44.23       49.31      4.36 o
 -11   2  15      101.04      107.01      5.81 o
 -10   2  15      379.25      377.82      9.49 o
  -9   2  15       85.73       93.53      4.89 o
  -8   2  15        0.44        0.41      1.69 o
  -7   2  15        1.65        3.16      1.73 o
  -6   2  15        0.44        0.30      1.34 o
  -5   2  15      169.12      166.53      4.16 o
  -4   2  15      894.63      886.32     12.04 o
  -3   2  15      508.24      517.14      7.82 o
  -2   2  15      321.95      295.41      6.69 o
  -1   2  15      460.92      469.35      8.53 o
   0   2  15      362.47      353.77      8.23 o
   1   2  15      262.79      230.18      5.22 o
   2   2  15     2127.08     2161.83     28.85 o
   3   2  15      588.90      559.00     10.03 o
   4   2  15       24.64       41.56      3.07 o
   5   2  15      260.03      277.15      6.83 o
   6   2  15      398.42      397.29      9.46 o
   7   2  15      124.69      111.39      4.61 o
   8   2  15      149.87      132.37      5.20 o
   9   2  15       74.10       82.61      4.87 o
  10   2  15        0.64        1.92      2.05 o
  11   2  15      502.67      528.70     15.69 o
 -12   3  15       26.01       27.13      3.57 o
 -11   3  15       30.14       27.43      3.53 o
 -10   3  15      346.37      331.63     11.64 o
  -9   3  15       43.11       42.74      3.66 o
  -8   3  15       52.84       52.31      3.81 o
  -7   3  15       31.66       30.23      2.60 o
  -6   3  15       98.96      103.40      3.94 o
  -5   3  15        2.12        3.79      1.27 o
  -4   3  15      187.34      185.09      4.30 o
  -3   3  15      888.83      913.10     11.84 o
  -2   3  15     1732.45     1751.71     21.64 o
  -1   3  15     1252.81     1253.72     21.16 o
   0   3  15      829.25      826.88     15.12 o
   1   3  15      657.96      648.64     12.58 o
   2   3  15      100.88       90.77      4.29 o
   3   3  15     1616.87     1643.18     23.21 o
   4   3  15     2040.58     1824.57     25.64 o
   5   3  15     1410.67     1424.06     21.24 o
   6   3  15       58.72       53.61      3.58 o
   7   3  15      151.18      149.99      7.35 o
   8   3  15        7.72       11.24      2.32 o
   9   3  15       13.69        8.67      2.38 o
  10   3  15       92.94       95.77      5.46 o
  11   3  15      224.41      237.08      7.89 o
 -11   4  15       70.30       72.26      4.92 o
 -10   4  15       63.99       65.65      4.52 o
  -9   4  15        4.63        6.01      2.26 o
  -8   4  15        6.36        7.22      3.00 o
  -7   4  15       46.46       41.96      3.02 o
  -6   4  15       30.50       28.04      2.46 o
  -5   4  15      214.73      202.45      5.20 o
  -4   4  15      287.07      278.49      5.42 o
  -3   4  15      473.91      507.90      9.87 o
  -2   4  15     2124.07     2096.41     25.33 o
  -1   4  15      497.79      493.94     10.60 o
   0   4  15        0.01        2.14      1.71 o
   1   4  15       23.60       27.40      2.28 o
   2   4  15      113.75      115.71      4.69 o
   3   4  15      559.47      551.25     10.10 o
   4   4  15      187.67      221.94      5.90 o
   5   4  15      154.00      147.69      4.99 o
   6   4  15      207.34      194.26      5.88 o
   7   4  15      321.73      304.00      7.80 o
   8   4  15        0.00        0.88      1.86 o
   9   4  15        0.92       -0.75      1.83 o
  10   4  15       25.79       21.51      3.11 o
  11   4  15        7.84       12.04      2.86 o
 -11   5  15      201.68      201.08      8.62 o
 -10   5  15      110.09      104.83      6.85 o
  -9   5  15      249.94      226.81      8.64 o
  -8   5  15       10.52       14.81      3.18 o
  -7   5  15      154.75      146.07      5.59 o
  -6   5  15        3.32        3.71      1.84 o
  -5   5  15      242.30      235.94     11.01 o
  -4   5  15        1.80        0.14      1.28 o
  -3   5  15        1.39        1.16      1.85 o
  -2   5  15      568.56      556.07     10.05 o
  -1   5  15     1142.69     1133.38     24.25 o
   0   5  15       13.25       18.36      2.45 o
   1   5  15       32.72       46.34      2.90 o
   2   5  15     1494.02     1520.74     25.11 o
   3   5  15        5.13       12.87      2.34 o
   4   5  15      344.38      396.43     21.83 o
   5   5  15        6.43        5.96      1.79 o
   6   5  15       47.92       42.08      3.31 o
   7   5  15      541.51      530.82     10.99 o
   8   5  15      130.59      127.02      5.22 o
   9   5  15     1045.22     1008.80     17.86 o
  10   5  15      521.47      529.60     11.94 o
  11   5  15       75.46       70.12      6.92 o
 -10   6  15       43.74       35.69      4.52 o
  -9   6  15      140.02      149.81      7.42 o
  -8   6  15        0.14        0.31      2.35 o
  -7   6  15     1111.02     1048.37     21.14 o
  -6   6  15      128.27      130.74      5.21 o
  -5   6  15      200.75      194.22      6.08 o
  -4   6  15        0.97       -0.46      1.48 o
  -3   6  15      740.63      740.34     23.53 o
  -2   6  15     2450.89     2426.35     33.17 o
  -1   6  15      812.07      770.93     20.95 o
   0   6  15      325.15      278.43      9.76 o
   1   6  15      240.30      229.50      6.88 o
   2   6  15      908.19      864.38     16.31 o
   3   6  15      101.40       96.47      6.21 o
   4   6  15     1269.72     1184.83     26.66 o
   5   6  15      258.82      255.89     13.51 o
   6   6  15      381.00      401.12     13.28 o
   7   6  15      515.88      502.17     25.05 o
   8   6  15      233.29      249.54      8.93 o
   9   6  15      145.32      145.20      7.27 o
  10   6  15        4.86       -0.46      3.00 o
 -10   7  15        0.19       -2.57      2.57 o
  -9   7  15        9.45        9.45      3.07 o
  -8   7  15      425.46      409.81     11.86 o
  -7   7  15       30.94       29.67      3.93 o
  -6   7  15        0.60        0.19      1.94 o
  -5   7  15       12.90       15.16      2.56 o
  -4   7  15      151.36      152.09      5.73 o
  -3   7  15        0.02        2.00      1.74 o
  -2   7  15       69.30       71.50      4.83 o
  -1   7  15      131.82      156.77      7.56 o
   0   7  15       59.11       61.67      5.49 o
   1   7  15       57.76       52.07      3.91 o
   2   7  15      214.54      224.59      7.11 o
   3   7  15       47.51       60.68      5.55 o
   4   7  15       37.00       39.93      5.56 o
   5   7  15      200.47      203.03      9.15 o
   6   7  15       70.13       66.75      6.28 o
   7   7  15      227.49      227.82     10.27 o
   8   7  15      313.01      319.91     15.24 o
   9   7  15      542.00      537.97     17.53 o
  -9   8  15       60.31       57.36      5.43 o
  -8   8  15       61.55       69.85      5.66 o
  -7   8  15       87.62       73.09      5.56 o
  -6   8  15      150.56      140.91      5.80 o
  -5   8  15      326.71      349.52      8.75 o
  -4   8  15      202.01      205.17      6.44 o
  -3   8  15       99.08       99.56      5.71 o
  -2   8  15       29.80       29.15      3.41 o
  -1   8  15      506.79      530.11     15.13 o
   0   8  15        8.87        5.86      3.01 o
   1   8  15      330.96      335.99      9.13 o
   2   8  15       99.94      117.97      5.33 o
   3   8  15        1.92        0.49      2.55 o
   4   8  15      127.40      133.88      8.26 o
   5   8  15      161.55      174.59      8.61 o
   6   8  15      520.85      523.49     16.34 o
   7   8  15      233.06      247.03     11.00 o
   8   8  15       57.66       63.75      6.73 o
   9   8  15        9.54       14.54      4.36 o
  -8   9  15      160.01      173.52      7.86 o
  -7   9  15      221.67      243.00      9.00 o
  -6   9  15       67.22       71.83      7.83 o
  -5   9  15      492.88      494.33     10.94 o
  -4   9  15      693.12      678.68     13.18 o
  -3   9  15       26.22       25.48      2.94 o
  -2   9  15       33.12       32.33      3.69 o
  -1   9  15       23.59       21.94      5.17 o
   0   9  15        8.27        3.60      2.91 o
   1   9  15      116.96      114.04      5.49 o
   2   9  15      712.75      694.10     14.96 o
   3   9  15      224.54      244.58      8.09 o
   4   9  15      624.02      658.44     18.49 o
   5   9  15      633.12      644.61     18.65 o
   6   9  15       47.26       52.45      6.35 o
   7   9  15        5.82        3.65      4.23 o
   8   9  15        0.11        1.21      3.33 o
  -7  10  15        0.02       -1.26      2.53 o
  -6  10  15        0.83       -2.47      2.50 o
  -5  10  15      279.56      293.01      8.28 o
  -4  10  15      179.00      183.44      6.44 o
  -3  10  15       21.53       22.06      4.90 o
  -2  10  15       80.96       93.24      5.77 o
  -1  10  15       78.59       65.17      4.94 o
   0  10  15      305.34      299.43     11.29 o
   1  10  15       93.47       97.98      7.19 o
   2  10  15       24.34       25.61      4.72 o
   3  10  15        5.70        6.13      2.68 o
   4  10  15       17.12       22.36      6.62 o
   5  10  15       94.81       73.23      7.01 o
   6  10  15       18.52       21.76      4.64 o
  -5  11  15      275.06      270.45      9.89 o
  -4  11  15       29.29       33.27      8.55 o
  -3  11  15       43.69       51.42      9.14 o
  -2  11  15      330.37      396.03     20.60 o
  -1  11  15       98.17       95.17     11.12 o
   0  11  15        2.01       -1.33      4.59 o
   1  11  15        9.53        4.89      5.23 o
   2  11  15       71.45       84.76      7.23 o
   3  11  15        0.49       -0.72      4.14 o
   4  11  15       42.66       60.76      9.56 o
   5  11  15        6.82        6.72      5.20 o
  -2  12  15       21.11       30.13      7.98 o
  -1  12  15       93.42       76.61     10.59 o
   0  12  15      101.94       98.47     11.52 o
   1  12  15       71.56       77.85     10.43 o
   2  12  15       35.29       50.22      6.14 o
 -12   0  16      481.30      468.69     16.27 o
 -11   0  16       68.77       62.09      6.68 o
 -10   0  16      172.33      173.81      9.00 o
  -9   0  16      276.69      288.61     11.51 o
  -8   0  16       80.52       88.23      6.86 o
  -7   0  16      832.67      810.70     23.94 o
  -6   0  16      527.96      515.92     11.89 o
  -5   0  16      253.30      251.71      7.54 o
  -4   0  16       15.18       13.57      2.96 o
  -3   0  16       59.49       67.02      4.21 o
  -2   0  16     1306.50     1283.52     26.64 o
  -1   0  16     4260.51     4286.99     76.36 o
   0   0  16     2653.20     2662.24     70.93 o
   1   0  16      927.69      905.28     29.77 o
   2   0  16       12.75        3.48      1.91 o
   3   0  16      300.68      323.50     10.00 o
   4   0  16     1218.62     1129.42     26.81 o
   5   0  16     1740.70     1750.38     35.59 o
   6   0  16     1213.01     1206.19     26.94 o
   7   0  16      245.77      246.87      9.88 o
   8   0  16        2.14       -0.65      2.54 o
   9   0  16      342.83      381.06     13.44 o
  10   0  16        0.06       -0.58      2.78 o
  11   0  16      752.35      774.03     24.35 o
 -12   1  16      111.70      120.84      8.38 o
 -11   1  16      111.28      102.87      5.77 o
 -10   1  16        0.25       -1.72      1.91 o
  -9   1  16      477.89      466.41     10.61 o
  -8   1  16      120.64      108.51      7.00 o
  -7   1  16      137.97      136.56      5.20 o
  -6   1  16        5.90        6.78      1.87 o
  -5   1  16       77.29       83.00      3.33 o
  -4   1  16      763.15      744.77     10.46 o
  -3   1  16      711.32      702.66      9.86 o
  -2   1  16       26.71       24.50      2.30 o
  -1   1  16      823.42      826.84     15.36 o
   0   1  16      645.30      682.11     34.26 o
   1   1  16        6.79       14.15      2.94 o
   2   1  16      290.54      283.65      6.26 o
   3   1  16      287.70      266.42      6.30 o
   4   1  16      126.12      147.01      4.82 o
   5   1  16      424.63      442.81      9.68 o
   6   1  16      776.67      763.66     13.64 o
   7   1  16        6.46        5.27      1.93 o
   8   1  16      400.16      431.08     11.11 o
   9   1  16       58.37       46.90      3.94 o
  10   1  16      135.53      146.64      6.19 o
  11   1  16      997.74     1025.57     18.93 o
 -11   2  16        2.28        1.22      2.39 o
 -10   2  16      181.45      187.39      6.70 o
  -9   2  16        3.20        2.11      2.07 o
  -8   2  16        1.57        3.43      1.94 o
  -7   2  16        3.98        3.34      1.65 o
  -6   2  16      277.08      285.29      5.88 o
  -5   2  16      120.45      126.08      3.74 o
  -4   2  16      502.54      495.71      7.90 o
  -3   2  16       12.24       12.16      1.58 o
  -2   2  16       19.48       12.25      1.70 o
  -1   2  16      237.00      239.33      6.82 o
   0   2  16        0.18        0.74      1.87 o
   1   2  16        4.38        2.32      2.29 o
   2   2  16      336.34      327.46      6.93 o
   3   2  16        2.34        1.74      1.41 o
   4   2  16      175.08      150.07      4.86 o
   5   2  16       70.86       62.33      3.75 o
   6   2  16        2.15        0.40      1.93 o
   7   2  16      386.18      360.30      8.63 o
   8   2  16      106.37      100.42      5.02 o
   9   2  16        3.80        9.16      3.92 o
  10   2  16       44.32       50.39      4.18 o
  11   2  16      102.11      102.80      5.95 o
 -11   3  16       19.03       16.72      3.04 o
 -10   3  16       41.96       41.27      3.81 o
  -9   3  16       68.10       60.69      4.35 o
  -8   3  16        0.92       -1.65      1.66 o
  -7   3  16        6.81        4.65      1.73 o
  -6   3  16        0.35        1.43      1.41 o
  -5   3  16        0.17       -0.43      1.08 o
  -4   3  16       12.63       16.45      1.76 o
  -3   3  16      226.30      220.78      4.80 o
  -2   3  16     1117.33     1076.25     14.67 o
  -1   3  16        7.97       12.29      2.20 o
   0   3  16      176.21      181.63      6.82 o
   1   3  16       14.74       12.47      2.72 o
   2   3  16      251.54      244.56      5.92 o
   3   3  16       28.12       18.78      2.15 o
   4   3  16        3.63       11.79      1.94 o
   5   3  16        0.90        0.79      1.52 o
   6   3  16       23.12       19.66      2.52 o
   7   3  16       27.50       26.80      2.86 o
   8   3  16      986.80      968.06     16.95 o
   9   3  16      366.99      388.22      9.68 o
  10   3  16       29.49       36.82      4.08 o
  11   3  16      764.38      804.87     19.40 o
 -11   4  16      199.38      201.17      7.13 o
 -10   4  16       10.63       10.49      3.79 o
  -9   4  16        2.06       -0.49      1.94 o
  -8   4  16      173.69      172.14      5.97 o
  -7   4  16      337.96      319.56      7.21 o
  -6   4  16       13.85       16.85      2.14 o
  -5   4  16      152.23      164.67      4.28 o
  -4   4  16      207.74      221.62      7.94 o
  -3   4  16     1085.66     1035.99     13.26 o
  -2   4  16       46.14       53.98      3.22 o
  -1   4  16     3335.66     3245.29     48.61 o
   0   4  16      984.19      951.67     17.27 o
   1   4  16        0.65       -0.52      2.17 o
   2   4  16      200.28      207.72      7.40 o
   3   4  16      181.33      177.22      5.17 o
   4   4  16     1281.67     1185.78     18.37 o
   5   4  16      145.65      145.23      5.07 o
   6   4  16      286.51      248.57      7.65 o
   7   4  16        0.56       -0.58      1.62 o
   8   4  16      134.60      122.06      6.78 o
   9   4  16        0.89        1.97      2.13 o
  10   4  16       50.30       48.78      4.17 o
 -10   5  16       33.10       37.55      4.59 o
  -9   5  16       12.89        8.41      3.10 o
  -8   5  16       80.21       65.57      5.37 o
  -7   5  16      286.76      289.03      7.97 o
  -6   5  16        0.51       -1.25      1.74 o
  -5   5  16        0.80        0.27      1.67 o
  -4   5  16        8.95        6.96      1.99 o
  -3   5  16       76.53       66.07      4.44 o
  -2   5  16      223.60      212.51      8.55 o
  -1   5  16      372.70      379.00     19.50 o
   0   5  16       57.36       69.67      5.48 o
   1   5  16      490.25      460.84     12.94 o
   2   5  16       10.78       22.44      2.69 o
   3   5  16      256.92      274.43      7.82 o
   4   5  16      134.57      146.86      5.84 o
   5   5  16       15.73       12.95      2.47 o
   6   5  16       66.66       63.42      4.02 o
   7   5  16        8.75        8.46      3.51 o
   8   5  16        1.31        0.54      1.99 o
   9   5  16      271.48      293.57      8.45 o
  10   5  16        9.55       12.12      2.82 o
 -10   6  16        2.50       -2.32      2.61 o
  -9   6  16        3.26       -2.01      2.52 o
  -8   6  16       61.80       50.49      4.96 o
  -7   6  16       25.00       21.06      2.99 o
  -6   6  16        5.78        5.80      2.22 o
  -5   6  16       93.58       82.88      5.88 o
  -4   6  16       26.18       22.28      2.68 o
  -3   6  16       87.05       98.00      5.05 o
  -2   6  16      196.56      194.46      8.07 o
  -1   6  16        1.68        3.11      2.61 o
   0   6  16      490.30      491.18     13.94 o
   1   6  16        6.51        9.65      2.92 o
   2   6  16       24.81       36.40      4.21 o
   3   6  16      144.70      143.82      7.27 o
   4   6  16        0.17        2.79      2.64 o
   5   6  16       85.83       87.21      6.79 o
   6   6  16       11.92       11.19      3.49 o
   7   6  16      410.73      406.92     11.45 o
   8   6  16       46.74       45.92      4.69 o
   9   6  16        2.19        4.08      2.91 o
  10   6  16       51.94       57.92      9.49 o
  -9   7  16        6.27        1.23      2.64 o
  -8   7  16       15.70       23.82      3.90 o
  -7   7  16      195.94      167.87      7.42 o
  -6   7  16      132.77      138.05      6.26 o
  -5   7  16        4.64        3.38      2.13 o
  -4   7  16      148.82      143.57      5.35 o
  -3   7  16       65.80       76.59      5.22 o
  -2   7  16       40.09       32.88      3.61 o
  -1   7  16       95.82       86.61      6.54 o
   0   7  16      601.33      574.98     15.83 o
   1   7  16        8.02       14.00      3.40 o
   2   7  16      138.67      155.37      7.53 o
   3   7  16      238.26      220.55     16.19 o
   4   7  16      290.74      272.65     10.53 o
   5   7  16      194.15      236.05     24.65 o
   6   7  16       78.36       85.08      7.07 o
   7   7  16        0.93        3.48      4.20 o
   8   7  16        0.38       -2.95      2.95 o
   9   7  16       51.73       46.55      6.12 o
  -8   8  16       64.16       83.13      6.30 o
  -7   8  16      313.32      334.28     10.64 o
  -6   8  16       55.88       66.32      5.22 o
  -5   8  16       65.86       67.48      4.48 o
  -4   8  16       31.63       44.53      3.76 o
  -3   8  16      189.49      191.28     11.86 o
  -2   8  16       98.26      104.44      6.07 o
  -1   8  16       41.03       40.62      4.89 o
   0   8  16       97.28       86.20      6.65 o
   1   8  16      181.09      164.68      8.04 o
   2   8  16      263.39      277.99     10.45 o
   3   8  16       19.22       22.22      4.00 o
   4   8  16       77.06       86.39     10.62 o
   5   8  16      112.37      110.86      7.97 o
   6   8  16       54.99       46.48      5.70 o
   7   8  16       97.74       91.93      7.75 o
   8   8  16        1.18        2.58      3.38 o
  -7   9  16        4.30       -0.08      2.75 o
  -6   9  16        0.07        0.77      2.29 o
  -5   9  16       72.94       57.20      4.29 o
  -4   9  16        0.40        0.70      2.34 o
  -3   9  16        9.51        5.42      2.67 o
  -2   9  16      149.56      153.73      6.68 o
  -1   9  16        2.32        0.06      2.13 o
   0   9  16        6.37        5.54      3.17 o
   1   9  16       26.52       18.96      3.94 o
   2   9  16      146.77      141.92      7.71 o
   3   9  16        6.26        3.65      3.09 o
   4   9  16        1.99        9.09      3.51 o
   5   9  16       93.90      103.19     13.01 o
   6   9  16        6.03       10.47      3.90 o
   7   9  16      107.68      120.79      8.99 o
  -6  10  16      422.63      440.70     12.64 o
  -5  10  16      239.11      237.39      7.54 o
  -4  10  16      179.13      177.02      9.19 o
  -3  10  16      234.45      220.09     10.14 o
  -2  10  16      160.55      190.34      7.51 o
  -1  10  16        7.72        8.56      2.86 o
   0  10  16      226.44      251.67     11.76 o
   1  10  16      159.26      160.82      8.36 o
   2  10  16       79.47       76.35      6.63 o
   3  10  16      306.19      328.62     13.26 o
   4  10  16      252.30      263.03     11.27 o
   5  10  16        9.69        7.22      3.76 o
   6  10  16       26.91       28.16      7.12 o
  -4  11  16       32.93       32.37      8.45 o
  -3  11  16      114.22      128.56     13.55 o
  -2  11  16      211.55      247.23     16.20 o
  -1  11  16       25.92       27.95      7.76 o
   0  11  16      242.23      240.39     15.64 o
   1  11  16       54.12       73.53      9.91 o
   2  11  16       64.80       62.70      8.97 o
   3  11  16       34.33       32.90      7.61 o
   4  11  16      566.38      608.77     26.68 o
 -11   1  17        2.13        4.32      2.55 o
 -10   1  17       14.04       14.59      2.77 o
  -9   1  17        3.51        1.01      2.05 o
  -8   1  17      188.67      187.51      6.37 o
  -7   1  17        3.63        2.34      1.63 o
  -6   1  17      427.73      424.47      7.60 o
  -5   1  17      784.04      764.79     11.01 o
  -4   1  17        5.94        8.22      1.56 o
  -3   1  17        4.26        2.48      1.27 o
  -2   1  17      130.39      141.66      5.70 o
  -1   1  17     1334.24     1345.55     28.55 o
   0   1  17     1263.27     1221.31     33.55 o
   1   1  17      690.54      633.30     16.63 o
   2   1  17      576.55      556.50     15.33 o
   3   1  17     1275.61     1219.20     18.40 o
   4   1  17       35.35       34.44      2.83 o
   5   1  17       99.01       89.40      5.27 o
   6   1  17       48.80       47.78      3.53 o
   7   1  17        6.34        4.07      1.99 o
   8   1  17      384.93      421.46      9.96 o
   9   1  17      347.70      316.93      8.76 o
  10   1  17       90.33       89.70      5.83 o
  11   1  17       74.58       76.22      5.25 o
 -11   2  17      364.90      346.57     10.82 o
 -10   2  17       21.70       27.61      3.37 o
  -9   2  17        1.16       -0.69      1.88 o
  -8   2  17      517.79      500.67     11.51 o
  -7   2  17       50.23       41.66      3.09 o
  -6   2  17        8.46        6.56      1.65 o
  -5   2  17      536.79      536.44      8.65 o
  -4   2  17       13.72       14.05      1.75 o
  -3   2  17      111.88      108.19      3.52 o
  -2   2  17      702.21      687.56     11.96 o
  -1   2  17      405.50      386.01     12.17 o
   0   2  17     2368.30     2373.18     45.88 o
   1   2  17        2.62        1.40      2.37 o
   2   2  17      106.61       93.41     11.67 o
   3   2  17      413.67      411.85      8.49 o
   4   2  17        0.65        1.53      1.49 o
   5   2  17     1168.37     1179.42     21.98 o
   6   2  17     1805.54     1697.12     25.22 o
   7   2  17      431.94      429.34      9.82 o
   8   2  17       18.36       19.50      3.23 o
   9   2  17        0.24       -1.77      1.90 o
  10   2  17      132.96      143.88      6.61 o
  11   2  17      159.24      175.77      9.75 o
 -11   3  17      283.10      293.19      8.77 o
 -10   3  17        1.56       -0.74      2.07 o
  -9   3  17      126.65      114.15      5.61 o
  -8   3  17        3.21        2.64      2.07 o
  -7   3  17        2.07       -0.72      1.51 o
  -6   3  17       31.49       30.73      3.49 o
  -5   3  17       40.45       41.41      2.75 o
  -4   3  17       14.35       15.64      2.00 o
  -3   3  17     1898.51     1867.02     21.53 o
  -2   3  17      162.96      188.78      5.44 o
  -1   3  17      485.57      491.36     10.91 o
   0   3  17       25.84       30.08      3.83 o
   1   3  17      145.72      161.07      7.39 o
   2   3  17        0.60       -1.30      2.10 o
   3   3  17      118.01      126.58      5.87 o
   4   3  17      275.45      273.04      6.87 o
   5   3  17      133.38      135.31      4.98 o
   6   3  17      140.41      109.49      6.40 o
   7   3  17       57.13       57.81      4.02 o
   8   3  17      184.15      189.82      6.52 o
   9   3  17      610.01      597.56     13.19 o
  10   3  17      224.05      200.14      7.12 o
 -10   4  17       52.47       51.73      4.27 o
  -9   4  17        7.49        7.89      2.42 o
  -8   4  17       18.20       16.53      3.03 o
  -7   4  17       56.27       56.81      3.54 o
  -6   4  17       63.29       62.41      3.54 o
  -5   4  17      102.25      106.59      3.69 o
  -4   4  17       16.55       20.00      1.95 o
  -3   4  17      301.63      271.24      5.53 o
  -2   4  17     1220.07     1182.29     17.96 o
  -1   4  17       63.20       65.09      4.22 o
   0   4  17      165.39      173.73      7.59 o
   1   4  17     1182.45     1221.19     26.64 o
   2   4  17       14.86       28.28      8.93 o
   3   4  17       91.98       90.88      6.37 o
   4   4  17      149.02      146.81      6.38 o
   5   4  17       11.18       14.79      2.51 o
   6   4  17       64.51       55.76      3.88 o
   7   4  17        0.14        2.18      1.93 o
   8   4  17       13.75       15.75      2.75 o
   9   4  17        1.02        0.67      2.10 o
  10   4  17       29.53       31.03      3.60 o
 -10   5  17        2.64        0.35      2.76 o
  -9   5  17       27.37       18.50      3.62 o
  -8   5  17        0.03       -2.15      2.15 o
  -7   5  17       24.54       39.09      3.65 o
  -6   5  17        9.20        7.63      2.24 o
  -5   5  17       12.63       16.45      2.63 o
  -4   5  17      283.10      282.68      7.43 o
  -3   5  17      223.22      220.79      7.56 o
  -2   5  17      174.70      153.71      7.53 o
  -1   5  17       61.71       59.09      5.23 o
   0   5  17      150.45      155.84     10.26 o
   1   5  17      887.01      868.71     30.71 o
   2   5  17       68.94       59.77      8.36 o
   3   5  17      107.51      108.14      6.59 o
   4   5  17      513.08      510.78     11.94 o
   5   5  17       25.78       32.56      3.02 o
   6   5  17        6.26        4.15      1.96 o
   7   5  17      478.85      456.28     12.42 o
   8   5  17      111.79      119.38      5.61 o
   9   5  17       17.84       11.20      3.23 o
  10   5  17      546.72      543.32     17.92 o
  -9   6  17        7.56        7.18      3.52 o
  -8   6  17      290.11      268.89      9.51 o
  -7   6  17       78.32       87.43      6.41 o
  -6   6  17      192.85      187.08      6.42 o
  -5   6  17        2.10       -0.86      1.83 o
  -4   6  17      225.22      226.81      6.73 o
  -3   6  17      169.33      172.58      6.71 o
  -2   6  17      239.86      211.37      7.34 o
  -1   6  17      432.81      418.38     13.55 o
   0   6  17       40.57       49.82      5.02 o
   1   6  17       23.83       48.40      7.46 o
   2   6  17      108.55      118.06     10.00 o
   3   6  17      153.35      142.35     11.93 o
   4   6  17      183.14      205.40      9.10 o
   5   6  17      492.25      510.73     15.60 o
   6   6  17      453.51      462.41     26.45 o
   7   6  17      281.56      280.96     13.04 o
   8   6  17      253.20      266.65      9.45 o
   9   6  17       11.93       10.56      3.36 o
  -9   7  17       29.90       32.18      4.49 o
  -8   7  17        5.87        4.18      2.85 o
  -7   7  17       39.41       41.43      4.62 o
  -6   7  17        0.28       -0.01      2.05 o
  -5   7  17      365.66      383.36      9.39 o
  -4   7  17       11.94       13.10      3.05 o
  -3   7  17       48.98       51.13      4.44 o
  -2   7  17       70.24       74.63      5.17 o
  -1   7  17       20.86       22.71      3.97 o
   0   7  17       42.80       43.27      4.88 o
   1   7  17      358.96      366.81     18.15 o
   2   7  17       35.82       48.27      7.84 o
   3   7  17      287.10      304.65     16.56 o
   4   7  17       52.11       49.42      5.38 o
   5   7  17       32.84       27.54      4.83 o
   6   7  17        2.27       -1.75      3.00 o
   7   7  17      208.92      220.57     10.52 o
   8   7  17        5.24        3.22      8.02 o
  -8   8  17      106.29       96.54      9.26 o
  -7   8  17      122.13      124.54      7.38 o
  -6   8  17       10.05        9.73      2.61 o
  -5   8  17       21.71       17.72      2.88 o
  -4   8  17       59.06       58.01      5.15 o
  -3   8  17      329.09      338.39     10.01 o
  -2   8  17      100.88       89.34      5.76 o
  -1   8  17      340.85      355.87     12.43 o
   0   8  17        0.88        2.45      2.98 o
   1   8  17      419.11      454.79     14.19 o
   2   8  17       50.34       49.25      7.75 o
   3   8  17       89.14      107.09     11.17 o
   4   8  17      261.95      265.17     10.86 o
   5   8  17       10.65        7.01      5.69 o
   6   8  17      306.54      303.67     12.15 o
   7   8  17        0.18        0.86      3.36 o
  -7   9  17        0.86       -0.59      2.70 o
  -6   9  17      158.49      166.72      6.92 o
  -5   9  17       23.43       18.87      4.30 o
  -4   9  17       58.51       53.73      4.84 o
  -3   9  17       60.09       65.54      5.11 o
  -2   9  17       32.06       28.06      3.78 o
  -1   9  17        6.05        3.21      2.37 o
   0   9  17        0.96        2.66      3.14 o
   1   9  17       11.69       13.79      3.85 o
   2   9  17      423.79      442.80     20.83 o
   3   9  17      846.35      944.77     34.18 o
   4   9  17      316.57      340.81     14.43 o
   5   9  17       16.71       13.65      5.50 o
   6   9  17        7.59        8.49      3.88 o
  -5  10  17      326.86      354.37     10.90 o
  -4  10  17       38.09       49.34      5.26 o
  -3  10  17      116.94      116.15      6.82 o
  -2  10  17      135.48      118.13      6.90 o
  -1  10  17      890.03      993.16     20.21 o
   0  10  17      109.23      105.15      7.91 o
   1  10  17      295.62      276.35     11.26 o
   2  10  17       54.71       71.10      9.77 o
   3  10  17       42.20       33.57      7.29 o
   4  10  17        7.36       14.71      5.37 o
   5  10  17      151.63      154.73      9.03 o
  -3  11  17      273.43      306.71     18.40 o
  -2  11  17        4.04        6.08      5.64 o
  -1  11  17        4.02        7.51      5.96 o
   0  11  17       12.42       16.09      6.71 o
   1  11  17      109.66      132.00     11.62 o
 -11   0  18      184.78      182.17     15.48 o
 -10   0  18       20.05       25.21      4.78 o
  -9   0  18      147.82      154.39      8.68 o
  -8   0  18      582.29      599.48     25.10 o
  -7   0  18      371.56      362.73     12.68 o
  -6   0  18      433.56      456.49     11.42 o
  -5   0  18      450.64      432.11     10.81 o
  -4   0  18       16.28       15.55      2.90 o
  -3   0  18      291.07      292.73      8.27 o
  -2   0  18      112.15      118.25      9.24 o
  -1   0  18      266.37      252.14     13.37 o
   0   0  18      139.80      124.68      9.39 o
   1   0  18       34.37       34.04      5.91 o
   2   0  18       22.62        6.20      3.67 o
   3   0  18       49.26       50.91      7.29 o
   4   0  18      657.04      590.15     23.72 o
   5   0  18       32.94       19.73      3.56 o
   6   0  18      492.37      508.12     15.15 o
   7   0  18      861.56      883.48     22.41 o
   8   0  18     1552.08     1604.24     59.22 o
   9   0  18      151.09      160.91      8.90 o
  10   0  18       35.46       34.66      5.30 o
 -11   1  18        5.94       -0.81      4.19 o
 -10   1  18        8.87        7.20      2.61 o
  -9   1  18       12.10        7.91      2.52 o
  -8   1  18       12.56       14.06      2.67 o
  -7   1  18       19.59       21.24      2.52 o
  -6   1  18       14.66       14.23      1.97 o
  -5   1  18       13.30       12.23      1.83 o
  -4   1  18      340.32      341.89      9.27 o
  -3   1  18      534.68      540.18      8.56 o
  -2   1  18        5.62        7.50      3.59 o
  -1   1  18      108.67      110.95      6.25 o
   0   1  18        0.03        1.59      2.12 o
   1   1  18      649.62      610.10     16.51 o
   2   1  18       84.97       64.96      5.68 o
   3   1  18     1138.26     1071.10     25.04 o
   4   1  18       20.91       24.92      4.56 o
   5   1  18       73.76       78.28      4.31 o
   6   1  18      155.98      149.94      5.93 o
   7   1  18      268.13      264.76     11.38 o
   8   1  18      239.83      244.99      7.56 o
   9   1  18      176.29      186.79      6.85 o
  10   1  18        7.57       10.37      2.78 o
 -10   2  18      323.89      313.57     15.60 o
  -9   2  18        1.50       -0.35      2.01 o
  -8   2  18        3.49        4.64      2.15 o
  -7   2  18       10.08       11.29      2.13 o
  -6   2  18        0.34       -1.33      1.33 o
  -5   2  18     1097.95     1095.42     14.50 o
  -4   2  18      462.44      472.98      7.99 o
  -3   2  18      355.84      358.96      8.65 o
  -2   2  18      296.40      267.44      6.72 o
  -1   2  18       33.14       33.27      4.04 o
   0   2  18       11.43        7.37      2.73 o
   1   2  18       40.23       36.36      4.34 o
   2   2  18      136.49      122.91      6.81 o
   3   2  18      279.01      280.48     10.49 o
   4   2  18        1.55        2.57      2.46 o
   5   2  18      237.14      226.51      6.97 o
   6   2  18      156.25      153.34      5.55 o
   7   2  18       87.27      109.08      6.57 o
   8   2  18        2.94        3.38      2.13 o
   9   2  18        0.20       -0.16      2.10 o
  10   2  18       95.50       97.54      7.14 o
 -10   3  18      113.16      131.24      6.24 o
  -9   3  18       26.33       19.02      3.39 o
  -8   3  18        0.27       -2.09      2.09 o
  -7   3  18        2.53       -0.40      1.60 o
  -6   3  18      143.93      144.55      4.82 o
  -5   3  18      179.33      182.23      4.77 o
  -4   3  18     2149.72     2088.17     24.04 o
  -3   3  18      823.35      808.93     12.88 o
  -2   3  18      125.85      132.40      4.73 o
  -1   3  18      116.75      117.65      7.21 o
   0   3  18       95.65       87.47      8.21 o
   1   3  18        0.32        1.54      2.23 o
   2   3  18        5.84        5.10      2.63 o
   3   3  18      428.88      431.26     24.58 o
   4   3  18       69.94       66.69      5.82 o
   5   3  18      502.66      490.05     11.39 o
   6   3  18        9.30       14.25      2.48 o
   7   3  18      155.45      147.69      5.68 o
   8   3  18        3.69        3.47      2.22 o
   9   3  18      467.84      487.28     11.45 o
  10   3  18      169.05      177.68      8.26 o
 -10   4  18       40.59       37.77      4.79 o
  -9   4  18       28.80       37.63      5.71 o
  -8   4  18       57.11       60.49      4.31 o
  -7   4  18       55.09       52.61      3.55 o
  -6   4  18      280.21      278.58      6.79 o
  -5   4  18        3.53        6.20      1.63 o
  -4   4  18      229.58      244.74      6.22 o
  -3   4  18      422.34      379.65      7.55 o
  -2   4  18      164.21      164.55      5.18 o
  -1   4  18        0.27       -0.60      2.91 o
   0   4  18     1259.41     1274.92     27.75 o
   1   4  18      112.96      128.38      6.84 o
   2   4  18       25.63       17.51      3.54 o
   3   4  18        7.76        7.51      3.63 o
   4   4  18        6.74        8.02      3.00 o
   5   4  18      408.65      401.17      9.16 o
   6   4  18      410.60      430.53     10.43 o
   7   4  18      300.33      290.82      8.04 o
   8   4  18      856.33      853.86     16.04 o
   9   4  18      116.30      125.67      6.13 o
  -9   5  18      135.15      139.05      7.84 o
  -8   5  18        4.44        4.34      2.82 o
  -7   5  18       46.59       43.85      3.84 o
  -6   5  18       33.43       31.59      3.31 o
  -5   5  18        0.13       -0.33      1.80 o
  -4   5  18      177.76      160.13      9.23 o
  -3   5  18      212.60      194.58      7.16 o
  -2   5  18       10.07        8.81      3.17 o
  -1   5  18      242.74      231.18      9.23 o
   0   5  18      322.95      306.73     16.15 o
   1   5  18     1061.31     1025.59     35.19 o
   2   5  18       50.88       75.19      9.46 o
   3   5  18      610.10      593.12     24.77 o
   4   5  18      110.77      103.36     11.16 o
   5   5  18      411.43      425.31     13.94 o
   6   5  18        5.66        9.17      2.79 o
   7   5  18       46.42       39.56      4.40 o
   8   5  18       44.14       49.55      4.92 o
   9   5  18       16.01       18.57      3.70 o
  -9   6  18        2.35       -0.61      2.66 o
  -8   6  18        8.81       10.09      3.28 o
  -7   6  18        0.01       -1.96      1.96 o
  -6   6  18        0.37        0.95      2.12 o
  -5   6  18       56.66       55.75      4.12 o
  -4   6  18       43.16       34.52      3.84 o
  -3   6  18        8.32        2.77      2.78 o
  -2   6  18      230.00      258.76     10.30 o
  -1   6  18      214.46      221.50      9.30 o
   0   6  18      202.14      220.30     13.68 o
   1   6  18      354.93      384.12     18.78 o
   2   6  18        2.11        3.95      4.06 o
   3   6  18       39.51       46.04      7.95 o
   4   6  18        6.48        3.66      4.19 o
   5   6  18        7.99        3.30      3.02 o
   6   6  18       65.21       65.40      7.54 o
   7   6  18       10.64       11.77      4.13 o
   8   6  18      102.59      118.13      9.02 o
  -8   7  18      161.61      164.51     11.09 o
  -7   7  18        0.63        0.24      2.20 o
  -6   7  18        2.02        1.09      2.24 o
  -5   7  18      183.43      181.57      7.41 o
  -4   7  18      130.04      133.03      6.67 o
  -3   7  18      198.18      182.98      7.28 o
  -2   7  18       95.30      107.17      5.96 o
  -1   7  18      256.55      242.78     10.08 o
   0   7  18      115.09      107.49     10.92 o
   1   7  18       83.37       85.53     10.08 o
   2   7  18      217.92      219.99     14.03 o
   3   7  18       58.41       66.64      9.45 o
   4   7  18      845.31      883.27     33.11 o
   5   7  18      233.57      221.14     10.15 o
   6   7  18      213.01      216.86     10.33 o
   7   7  18      282.92      303.77     12.63 o
   8   7  18      236.98      255.62     17.06 o
  -7   8  18      306.84      350.18     22.46 o
  -6   8  18      302.93      300.97      8.61 o
  -5   8  18        8.10        9.73      3.00 o
  -4   8  18        1.32        3.01      2.54 o
  -3   8  18      246.88      227.85      8.29 o
  -2   8  18       17.42       29.84      3.93 o
  -1   8  18      135.69      138.67      7.88 o
   0   8  18      432.29      435.87     20.39 o
   1   8  18      449.41      503.41     22.48 o
   2   8  18      123.35      114.40     11.90 o
   3   8  18      148.68      176.80     13.31 o
   4   8  18      216.40      212.38     14.43 o
   5   8  18       67.86       84.14      7.33 o
   6   8  18      164.19      162.11      9.24 o
   7   8  18      569.84      560.86     18.01 o
  -6   9  18       79.66       78.41      6.02 o
  -5   9  18        1.32       -0.32      2.63 o
  -4   9  18       46.12       47.78      4.74 o
  -3   9  18      286.98      282.37     13.59 o
  -2   9  18        0.18        2.05      2.49 o
  -1   9  18        0.33       -0.02      2.36 o
   0   9  18        8.24        8.22      3.69 o
   1   9  18       24.10       22.35      6.12 o
   2   9  18        6.74        4.90      4.88 o
   3   9  18      277.38      253.87     15.89 o
   4   9  18       10.20       -0.10      4.78 o
   5   9  18        8.15       -2.24      4.27 o
  -4  10  18      154.95      175.22      7.71 o
  -3  10  18        1.39        1.98      2.77 o
  -2  10  18        6.60        7.21      3.06 o
  -1  10  18       75.87       75.23      5.81 o
   0  10  18       87.18      105.57      6.80 o
   1  10  18      174.37      197.28     13.95 o
   2  10  18      242.24      301.36     17.39 o
   3  10  18      287.87      314.65     18.02 o
   4  10  18      189.03      201.33     14.48 o
 -10   1  19       20.94       20.55      3.26 o
  -9   1  19      149.62      151.22      6.40 o
  -8   1  19       98.09       96.52      5.36 o
  -7   1  19       38.46       36.24      3.13 o
  -6   1  19      168.56      155.02      4.64 o
  -5   1  19        2.50        2.59      1.57 o
  -4   1  19      404.15      412.61      7.82 o
  -3   1  19     1307.04     1310.15     20.40 o
  -2   1  19      334.68      312.45      8.96 o
  -1   1  19      244.52      232.00      9.28 o
   0   1  19      327.81      336.96     11.59 o
   1   1  19      214.63      208.10      8.98 o
   2   1  19      196.95      174.19     20.60 o
   3   1  19      935.85      857.10     21.71 o
   4   1  19      158.87      161.54      8.78 o
   5   1  19       10.85       14.19      3.83 o
   6   1  19       27.91       26.61      3.01 o
   7   1  19       34.35       38.14      3.63 o
   8   1  19       37.85       42.06      3.87 o
   9   1  19      626.83      633.39     13.62 o
  10   1  19        5.54        0.98      3.23 o
 -10   2  19       29.87       31.43      3.75 o
  -9   2  19      188.99      177.72      6.59 o
  -8   2  19       58.48       56.55      4.32 o
  -7   2  19        2.87        5.56      1.91 o
  -6   2  19      411.94      408.04      7.71 o
  -5   2  19        0.17        2.29      1.55 o
  -4   2  19     1796.52     1781.79     23.31 o
  -3   2  19      104.05       92.90      4.15 o
  -2   2  19      313.81      311.53      8.86 o
  -1   2  19        2.66        6.65      2.88 o
   0   2  19      456.18      434.01     13.40 o
   1   2  19       72.44       67.82      5.81 o
   2   2  19        3.28        6.58      2.78 o
   3   2  19      329.87      267.00     16.22 o
   4   2  19      125.42      119.97      9.00 o
   5   2  19       47.18       43.99      6.13 o
   6   2  19     1019.25     1021.40     17.46 o
   7   2  19      395.03      401.56      9.74 o
   8   2  19      399.65      410.64     10.66 o
   9   2  19      249.33      289.07      9.97 o
 -10   3  19        0.04       -2.75      2.75 o
  -9   3  19       55.09       68.19      4.83 o
  -8   3  19        1.25        1.50      2.16 o
  -7   3  19       65.58       63.30      3.88 o
  -6   3  19       41.47       36.97      3.04 o
  -5   3  19      260.66      240.14      5.58 o
  -4   3  19        2.32        4.07      1.75 o
  -3   3  19      507.02      505.31      9.24 o
  -2   3  19       30.70       26.95      3.28 o
  -1   3  19      231.89      212.21      8.96 o
   0   3  19       23.79       25.54      3.93 o
   1   3  19       18.08       17.45      3.55 o
   2   3  19      489.91      496.80     20.87 o
   3   3  19      491.57      506.38     21.77 o
   4   3  19        1.34        0.65      3.97 o
   5   3  19       51.89       44.20      5.25 o
   6   3  19       66.97       74.50      4.61 o
   7   3  19        4.36        5.74      2.82 o
   8   3  19       93.32      114.07      5.95 o
   9   3  19        6.36        3.25      2.44 o
  -9   4  19       16.99        8.19      3.26 o
  -8   4  19       20.17       20.58      3.71 o
  -7   4  19       25.62       28.83      3.39 o
  -6   4  19      150.13      156.70      6.95 o
  -5   4  19      287.74      270.81      5.96 o
  -4   4  19       18.94       17.26      2.41 o
  -3   4  19        5.37        5.33      1.74 o
  -2   4  19      530.90      520.17     11.91 o
  -1   4  19      126.97      119.84      6.67 o
   0   4  19       93.62       91.61      6.22 o
   1   4  19       20.89       17.89      3.54 o
   2   4  19       21.36       28.56      4.16 o
   3   4  19      165.13      149.23     15.78 o
   4   4  19       12.30       14.19      8.51 o
   5   4  19      264.70      252.03     10.60 o
   6   4  19       74.30       76.01      4.62 o
   7   4  19       68.77       67.84      4.55 o
   8   4  19        9.76       10.45      4.81 o
   9   4  19      638.56      672.70     14.22 o
  -9   5  19      168.64      166.02      8.20 o
  -8   5  19        9.46        4.79      2.94 o
  -7   5  19        0.60        1.23      2.13 o
  -6   5  19        6.66        9.11      2.48 o
  -5   5  19      395.57      366.82     10.60 o
  -4   5  19      584.31      559.05     13.53 o
  -3   5  19      275.46      269.51      8.77 o
  -2   5  19      447.04      440.29     11.44 o
  -1   5  19       21.67       22.87      5.76 o
   0   5  19        6.68       11.16      4.89 o
   1   5  19        2.58        7.10      4.71 o
   2   5  19     2145.17     2094.22     62.13 o
   3   5  19      370.54      348.59     18.42 o
   4   5  19      155.62      146.43     12.31 o
   5   5  19        4.08        3.43      4.30 o
   6   5  19       34.17       29.42      4.85 o
   7   5  19      584.52      593.21     14.72 o
   8   5  19      134.53      118.07      7.22 o
  -8   6  19        4.39        1.44      2.79 o
  -7   6  19       62.69       76.00      5.06 o
  -6   6  19      148.27      147.19      5.96 o
  -5   6  19       78.85       74.86      5.51 o
  -4   6  19       98.92       83.95      5.68 o
  -3   6  19       43.82       44.58      4.41 o
  -2   6  19      119.07      124.64      6.01 o
  -1   6  19        8.28       12.12      4.94 o
   0   6  19      664.34      671.16     26.82 o
   1   6  19      164.69      150.46     11.80 o
   2   6  19      184.99      202.42     13.97 o
   3   6  19       15.99       20.29      6.34 o
   4   6  19        4.56        4.68      4.56 o
   5   6  19      330.26      331.05     18.75 o
   6   6  19       77.91       78.90     10.82 o
   7   6  19      485.73      506.11     16.87 o
   8   6  19      160.49      166.82      9.77 o
  -7   7  19       21.31       16.81      3.70 o
  -6   7  19        0.20       -1.97      2.34 o
  -5   7  19       56.43       61.43      5.13 o
  -4   7  19       20.11       19.49      3.45 o
  -3   7  19      131.29      117.69      6.46 o
  -2   7  19      141.25      144.35      6.58 o
  -1   7  19       58.93       57.56      8.55 o
   0   7  19        3.03        3.80      4.28 o
   1   7  19       65.06       65.52      9.23 o
   2   7  19      180.93      185.18     13.45 o
   3   7  19       36.99       36.02      7.83 o
   4   7  19      280.22      301.32     17.76 o
   5   7  19        0.07        2.97      4.74 o
   6   7  19       33.47       43.56      8.45 o
   7   7  19       91.45       91.79      8.09 o
  -6   8  19       14.25       15.38      3.57 o
  -5   8  19       11.68        7.60      3.02 o
  -4   8  19       37.72       50.31      4.85 o
  -3   8  19      204.20      226.03      8.49 o
  -2   8  19      129.08      124.39      6.78 o
  -1   8  19       55.09       67.64      8.80 o
   0   8  19       41.61       52.26      8.32 o
   1   8  19        1.23       -2.76      3.91 o
   2   8  19      122.77      128.17     12.79 o
   3   8  19      143.25      146.54     12.24 o
   4   8  19       34.96       31.37      7.32 o
   5   8  19       39.35       28.82      7.29 o
   6   8  19      122.35      145.13     14.64 o
  -5   9  19        0.80       -0.48      2.60 o
  -4   9  19      410.15      423.28     12.13 o
  -3   9  19       16.77       11.78      4.23 o
  -2   9  19      206.82      187.72      8.45 o
  -1   9  19       71.27       80.72      6.20 o
   0   9  19       51.90       60.49      9.17 o
   1   9  19      305.85      351.47     18.98 o
   2   9  19      715.33      772.42     30.72 o
   3   9  19      231.81      236.08     15.54 o
   4   9  19       17.89       20.08      6.36 o
  -2  10  19        7.25        2.62      2.72 o
  -1  10  19       31.43       31.63      4.32 o
   0  10  19       37.89       42.44      5.63 o
   1  10  19       24.84       36.73      7.91 o
   2  10  19      277.44      267.48     16.58 o
  -9   0  20        6.26       10.14      3.90 o
  -8   0  20       28.29       26.78      6.99 o
  -7   0  20     1048.12     1059.51     21.12 o
  -6   0  20       79.45       85.17      5.63 o
  -5   0  20      109.52      118.52      5.90 o
  -4   0  20      111.91      101.34      7.28 o
  -3   0  20      755.57      722.40     18.94 o
  -2   0  20        7.47       11.61      3.14 o
  -1   0  20      812.34      765.49     28.02 o
   0   0  20     1190.72     1102.37     36.48 o
   1   0  20      210.52      177.46     11.96 o
   2   0  20      184.70      212.38     13.57 o
   3   0  20      326.89      342.45     17.69 o
   4   0  20      277.42      312.41     17.05 o
   5   0  20      928.32      976.13     35.18 o
   6   0  20      428.10      484.35     22.47 o
   7   0  20      281.90      238.82     15.53 o
   8   0  20        1.98        2.34      3.09 o
   9   0  20       30.22       17.67      6.54 o
  -9   1  20       81.49       90.13      5.56 o
  -8   1  20       53.30       50.32      4.23 o
  -7   1  20       13.88       14.08      3.13 o
  -6   1  20      122.52      126.60      4.45 o
  -5   1  20      646.90      630.43     10.14 o
  -4   1  20       56.87       61.72      4.08 o
  -3   1  20      232.96      257.45      7.19 o
  -2   1  20      376.61      358.45      9.82 o
  -1   1  20        9.23        9.64      3.17 o
   0   1  20       58.37       58.75      5.71 o
   1   1  20      109.73       95.28      9.67 o
   2   1  20        1.59        3.59      2.71 o
   3   1  20       60.74       71.81     12.14 o
   4   1  20     1748.84     1597.31     35.24 o
   5   1  20      442.64      492.79     15.90 o
   6   1  20       30.62       30.48      6.93 o
   7   1  20       35.50       34.25      5.26 o
   8   1  20        0.03       -1.52      2.07 o
   9   1  20        2.07        0.34      2.08 o
  -9   2  20       64.67       63.31      4.74 o
  -8   2  20      184.63      200.15      6.92 o
  -7   2  20       68.40       65.18      4.04 o
  -6   2  20      165.14      174.14      6.87 o
  -5   2  20      757.97      748.17     12.41 o
  -4   2  20      124.44      127.30      6.05 o
  -3   2  20      183.65      186.83      6.10 o
  -2   2  20      242.74      233.75     14.16 o
  -1   2  20       39.67       50.01     11.37 o
   0   2  20       58.86       74.22      6.33 o
   1   2  20       46.85       43.61      4.98 o
   2   2  20       43.34       34.05      5.56 o
   3   2  20        1.94       -1.85      2.30 o
   4   2  20        1.54        0.63      4.11 o
   5   2  20      126.03      126.60      9.13 o
   6   2  20      258.65      278.08     11.69 o
   7   2  20        0.03        2.28      3.02 o
   8   2  20      131.63      141.78      6.19 o
   9   2  20       26.41       22.37      3.35 o
  -9   3  20       19.63       22.20      3.34 o
  -8   3  20       26.31       24.75      4.04 o
  -7   3  20        3.37        4.59      1.98 o
  -6   3  20       87.15       87.99      4.51 o
  -5   3  20        0.02        1.48      1.63 o
  -4   3  20       34.78       29.08      2.67 o
  -3   3  20      125.24      126.38      5.01 o
  -2   3  20       22.95       24.85      3.30 o
  -1   3  20        0.87       -0.04      2.49 o
   0   3  20      202.62      213.79      9.26 o
   1   3  20      178.43      184.51      8.67 o
   2   3  20       28.27       26.01      4.25 o
   3   3  20      101.20       98.21      7.36 o
   4   3  20      258.01      260.59     10.78 o
   5   3  20      116.10       89.97     15.19 o
   6   3  20      215.83      228.83     25.05 o
   7   3  20      176.47      178.25      9.45 o
   8   3  20      105.88      114.71      8.63 o
  -8   4  20        9.18        9.84      3.24 o
  -7   4  20       19.61       23.53      4.91 o
  -6   4  20      356.16      378.07     11.03 o
  -5   4  20      647.53      652.51     15.17 o
  -4   4  20        5.77        8.73      2.62 o
  -3   4  20      362.77      363.17      8.60 o
  -2   4  20        3.15        5.14      2.29 o
  -1   4  20       14.85       16.24      4.01 o
   0   4  20       96.88      109.35      6.92 o
   1   4  20      455.83      495.22     14.95 o
   2   4  20      629.12      652.45     18.11 o
   3   4  20      202.11      202.52      9.42 o
   4   4  20       43.73       34.20      4.86 o
   5   4  20       21.61       19.49      5.84 o
   6   4  20      263.66      285.37     11.79 o
   7   4  20      221.94      199.68     10.10 o
   8   4  20      262.45      241.19      7.80 o
  -8   5  20       33.84       38.04      4.72 o
  -7   5  20       12.36       17.22      3.07 o
  -6   5  20       36.44       38.06      4.37 o
  -5   5  20        0.13        0.80      2.25 o
  -4   5  20        0.93       -1.64      2.16 o
  -3   5  20      540.50      538.22     15.32 o
  -2   5  20        4.19        4.13      2.93 o
  -1   5  20      156.73      157.73     12.25 o
   0   5  20       23.32       16.99      5.48 o
   1   5  20        0.18       -2.56      3.85 o
   2   5  20      693.01      707.44     28.63 o
   3   5  20       34.32       37.53      7.60 o
   4   5  20      122.07      113.04     12.17 o
   5   5  20      312.98      321.22     18.63 o
   6   5  20       58.17       51.68      8.95 o
   7   5  20        5.30        4.76      5.25 o
  -7   6  20        0.36        1.44      2.63 o
  -6   6  20       26.16       25.52      3.89 o
  -5   6  20       35.01       36.11      4.23 o
  -4   6  20        4.04        4.57      2.88 o
  -3   6  20       80.49       78.76      5.67 o
  -2   6  20      158.00      143.57      8.22 o
  -1   6  20       56.13       51.81      8.41 o
   0   6  20       49.22       53.17      8.32 o
   1   6  20       32.30       26.85      6.63 o
   2   6  20       11.27        9.54      5.04 o
   3   6  20       67.69       58.97      9.26 o
   4   6  20       43.60       42.25      8.40 o
   5   6  20       37.21       45.15      8.57 o
   6   6  20       71.97       63.95     10.16 o
   7   6  20      308.51      320.19     19.48 o
  -6   7  20        5.23        2.47      2.60 o
  -5   7  20       42.36       44.62      4.64 o
  -4   7  20      134.51      127.77      6.94 o
  -3   7  20      157.28      169.46      7.34 o
  -2   7  20      497.50      481.02     15.76 o
  -1   7  20       26.89       20.69      6.29 o
   0   7  20        0.69       -3.47      3.47 o
   1   7  20       82.33       88.91     11.05 o
   2   7  20      271.48      305.58     17.94 o
   3   7  20      186.87      162.57     13.35 o
   4   7  20      504.82      514.88     24.55 o
   5   7  20       69.12       64.18      9.87 o
   6   7  20      164.09      190.07     15.07 o
  -5   8  20        3.92        1.68      2.96 o
  -4   8  20        1.84       -0.35      2.58 o
  -3   8  20      176.86      174.87      7.50 o
  -2   8  20        6.43       12.41      3.93 o
  -1   8  20       48.84       52.30     10.44 o
   0   8  20      176.48      182.03     13.56 o
   1   8  20      649.98      657.85     27.75 o
   2   8  20      251.20      237.17     15.69 o
   3   8  20       31.80       32.51      7.64 o
   4   8  20        0.31        0.86      4.59 o
   5   8  20       53.17       68.40     10.61 o
  -3   9  20       31.76       40.46      4.59 o
  -2   9  20       24.23       20.21      4.54 o
  -1   9  20        0.00        3.21      3.44 o
   0   9  20      293.95      322.67     18.54 o
   1   9  20      327.80      337.10     19.06 o
   2   9  20        0.27        4.68      5.55 o
   3   9  20       11.72       11.01      5.91 o
  -9   1  21       23.71       30.38      6.78 o
  -8   1  21        0.83        3.98      2.44 o
  -7   1  21      299.65      309.16      7.77 o
  -6   1  21       50.65       47.75      3.54 o
  -5   1  21      372.16      385.51      9.31 o
  -4   1  21        8.79        6.04      2.29 o
  -3   1  21        0.20       -1.68      1.75 o
  -2   1  21        6.52        8.20      2.24 o
  -1   1  21        2.37       -1.39      2.45 o
   0   1  21      259.23      229.49     12.95 o
   1   1  21      593.38      573.19     16.95 o
   2   1  21      139.88      121.20      7.91 o
   3   1  21      151.69      162.16     13.05 o
   4   1  21      688.14      725.10     20.36 o
   5   1  21      719.94      766.80     21.36 o
   6   1  21      314.47      339.05     13.32 o
   7   1  21      390.83      400.99     14.72 o
   8   1  21      163.84      142.81     11.85 o
  -8   2  21      293.58      304.73      8.87 o
  -7   2  21      174.54      173.94      5.83 o
  -6   2  21      674.92      701.69     15.72 o
  -5   2  21      465.78      468.27      9.37 o
  -4   2  21       13.15       10.06      2.42 o
  -3   2  21        0.00        0.71      1.87 o
  -2   2  21     1559.44     1540.73     23.69 o
  -1   2  21      811.81      795.48     28.98 o
   0   2  21      132.68      151.44      7.97 o
   1   2  21      161.30      168.06      8.47 o
   2   2  21        0.10       -0.33      2.64 o
   3   2  21      104.51      103.39     11.91 o
   4   2  21      350.17      350.38     20.78 o
   5   2  21      223.69      207.00     26.55 o
   6   2  21      394.40      383.23     14.93 o
   7   2  21       94.68       87.86      7.89 o
   8   2  21      165.69      182.46     10.00 o
  -8   3  21        2.98        3.53      2.54 o
  -7   3  21        0.06       -0.02      1.86 o
  -6   3  21       19.50       22.27      2.64 o
  -5   3  21       56.75       51.23      3.50 o
  -4   3  21        8.15        7.67      2.19 o
  -3   3  21        8.81       11.51      2.35 o
  -2   3  21      319.95      343.09     10.62 o
  -1   3  21       23.79       28.41      4.99 o
   0   3  21       45.75       36.00      4.70 o
   1   3  21      322.14      354.66     19.32 o
   2   3  21        7.62       10.85      5.25 o
   3   3  21      140.42      152.50      8.36 o
   4   3  21       68.21       68.78      8.20 o
   5   3  21        0.03       -2.29      2.61 o
   6   3  21       60.57       68.27      6.94 o
   7   3  21        3.46        6.11      3.68 o
   8   3  21       16.03       22.64      4.83 o
  -8   4  21        3.40        1.20      2.77 o
  -7   4  21      153.66      139.95      9.21 o
  -6   4  21       91.32       84.85      6.02 o
  -5   4  21       49.17       50.59      4.84 o
  -4   4  21      351.28      344.53     12.94 o
  -3   4  21       23.39       26.62      4.52 o
  -2   4  21       35.23       42.50      5.50 o
  -1   4  21        4.55        7.51      3.08 o
   0   4  21        0.04        0.99      2.60 o
   1   4  21       30.32       26.27      4.39 o
   2   4  21        6.98       13.62      3.55 o
   3   4  21        0.63       -1.02      2.48 o
   4   4  21       43.97       58.44     13.18 o
   5   4  21        6.60        1.72      4.68 o
   6   4  21        2.21        1.07      3.26 o
   7   4  21      559.36      597.44     29.93 o
  -7   5  21       43.71       46.22      4.96 o
  -6   5  21       42.52       40.70      4.58 o
  -5   5  21        0.44        6.25      2.77 o
  -4   5  21      116.90      128.27      6.70 o
  -3   5  21       30.21       35.26      4.97 o
  -2   5  21        1.97        3.47      2.84 o
  -1   5  21       28.12       31.35      6.99 o
   0   5  21        0.41       -2.27      3.37 o
   1   5  21      313.81      320.12     17.99 o
   2   5  21      157.35      142.44     12.05 o
   3   5  21       53.90       51.30      9.04 o
   4   5  21        0.29        3.06      4.95 o
   5   5  21       35.87       43.84      8.54 o
   6   5  21      318.81      320.02     19.38 o
   7   5  21      501.36      562.59     26.94 o
  -6   6  21        6.96        6.74      2.94 o
  -5   6  21      213.37      215.15      8.41 o
  -4   6  21       67.52       67.97      5.52 o
  -3   6  21      107.78      103.72     11.35 o
  -2   6  21      141.87      133.17      8.61 o
  -1   6  21      593.25      637.14     27.05 o
   0   6  21       66.49       62.64      9.21 o
   1   6  21      327.35      374.89     20.06 o
   2   6  21      322.98      335.96     18.91 o
   3   6  21      166.31      186.78     14.34 o
   4   6  21        2.06        6.28      5.35 o
   5   6  21      151.28      158.33     13.77 o
   6   6  21       49.11       36.71      8.39 o
  -5   7  21        4.08        2.46      2.72 o
  -4   7  21      136.09      158.28      7.43 o
  -3   7  21       80.90       85.94      7.64 o
  -2   7  21       65.20       63.65      6.61 o
  -1   7  21      479.78      474.83     22.72 o
   0   7  21      202.68      190.06     13.98 o
   1   7  21       11.22       13.86      5.85 o
   2   7  21       14.76       27.98      6.99 o
   3   7  21       59.94       62.23      9.65 o
   4   7  21        0.20       -1.40      4.71 o
   5   7  21      212.74      233.30     16.58 o
  -3   8  21      145.31      157.39      9.21 o
  -2   8  21       15.62       17.04      4.42 o
  -1   8  21      559.18      582.87     24.22 o
   0   8  21       77.78       84.07     11.30 o
   1   8  21      159.74      168.94     13.85 o
   2   8  21        0.04       -1.87      4.23 o
   3   8  21      138.42      138.48     14.12 o
  -8   0  22      573.38      607.51     18.88 o
  -7   0  22      465.18      470.46     12.79 o
  -6   0  22      840.97      920.83     23.53 o
  -5   0  22        5.32        3.09      3.76 o
  -4   0  22      111.14      108.93     15.24 o
  -3   0  22       27.17       27.08      4.45 o
  -2   0  22      363.75      361.39     12.87 o
  -1   0  22      461.33      472.54     21.46 o
   0   0  22       17.03       10.22      4.87 o
   1   0  22     1042.87      962.12     34.50 o
   2   0  22       48.74       32.28      7.08 o
   3   0  22      389.45      371.99     19.28 o
   4   0  22      386.36      376.28     19.84 o
   5   0  22      112.13       95.05     11.25 o
   6   0  22        0.68       11.36      5.34 o
   7   0  22       24.70       32.91      7.42 o
  -8   1  22       24.24       22.52      3.38 o
  -7   1  22        0.01        0.86      2.25 o
  -6   1  22      675.00      669.70     13.41 o
  -5   1  22        1.40        2.32      2.19 o
  -4   1  22       81.05       78.60      4.83 o
  -3   1  22        2.09       -0.09      2.10 o
  -2   1  22       10.75       10.42      2.41 o
  -1   1  22        2.55        6.09      3.09 o
   0   1  22       52.16       60.55      6.23 o
   1   1  22      219.28      239.40     10.53 o
   2   1  22      245.65      273.02     16.81 o
   3   1  22        4.04       10.05      3.55 o
   4   1  22        0.62        0.92      3.15 o
   5   1  22        1.43        2.59      3.33 o
   6   1  22       34.46       25.87      4.84 o
   7   1  22      474.68      502.42     17.37 o
  -7   2  22        6.65        7.92      2.70 o
  -6   2  22       55.48       51.02      4.13 o
  -5   2  22      229.14      217.74      6.97 o
  -4   2  22       77.88       73.45      4.70 o
  -3   2  22      358.89      331.53      9.22 o
  -2   2  22       16.18       21.30      2.91 o
  -1   2  22       12.00       20.39      4.15 o
   0   2  22       12.76       14.18      4.14 o
   1   2  22       89.77       90.14     14.10 o
   2   2  22      256.96      233.87     10.49 o
   3   2  22      128.53      127.92      9.03 o
   4   2  22       30.33       27.04      5.67 o
   5   2  22       48.22       49.27      6.06 o
   6   2  22       18.30       18.33      9.52 o
   7   2  22       50.06       53.41      8.35 o
  -7   3  22        0.01       -1.95      1.95 o
  -6   3  22       15.81       12.27      2.42 o
  -5   3  22      107.88       92.92      5.11 o
  -4   3  22        2.91        2.69      2.05 o
  -3   3  22       75.27       77.01      5.62 o
  -2   3  22      115.78      111.33      5.26 o
  -1   3  22       70.63       74.95      5.28 o
   0   3  22       15.34       13.42      5.99 o
   1   3  22        5.27        8.92      3.28 o
   2   3  22      175.06      170.96     11.70 o
   3   3  22      551.19      575.46     25.63 o
   4   3  22      197.68      191.83     20.34 o
   5   3  22      133.92      113.69     10.62 o
   6   3  22      594.05      595.30     22.29 o
   7   3  22      188.07      193.40     10.49 o
  -7   4  22      200.95      201.67      8.39 o
  -6   4  22      305.10      301.00     10.12 o
  -5   4  22        7.35       10.40      3.60 o
  -4   4  22        0.77       -1.67      2.64 o
  -3   4  22        0.50        1.01      2.89 o
  -2   4  22      213.03      237.40     10.76 o
  -1   4  22      254.02      260.01     16.15 o
   0   4  22      760.19      750.90     30.14 o
   1   4  22      526.51      573.15     25.63 o
   2   4  22       13.06        4.53      5.00 o
   3   4  22       46.90       63.49      9.62 o
   4   4  22      197.07      212.80     15.48 o
   5   4  22      421.73      411.62     22.01 o
   6   4  22       78.83       79.89     11.44 o
  -6   5  22       32.82       25.44      4.00 o
  -5   5  22       68.23       67.56      6.70 o
  -4   5  22        2.39        4.43      3.14 o
  -3   5  22       31.98       35.33      5.38 o
  -2   5  22      241.42      263.47     11.62 o
  -1   5  22       21.89       27.28      6.86 o
   0   5  22      133.77      161.17     13.14 o
   1   5  22       19.29       24.29      6.86 o
   2   5  22        4.93        1.66      4.61 o
   3   5  22      284.94      305.89     18.62 o
   4   5  22        2.37        0.19      4.58 o
   5   5  22       20.53        8.84      5.86 o
  -5   6  22       32.42       35.11      5.50 o
  -4   6  22       29.02       23.74      5.65 o
  -3   6  22        0.64        1.02      3.01 o
  -2   6  22       13.22       14.73      4.54 o
  -1   6  22       56.58       44.39      8.29 o
   0   6  22      382.78      379.33     20.28 o
   1   6  22      132.61      145.05     12.61 o
   2   6  22       62.24       89.26     11.61 o
   3   6  22      172.02      209.71     15.58 o
   4   6  22       29.98       41.58      8.69 o
   5   6  22      192.91      200.15     15.30 o
  -4   7  22       70.79       84.25      7.64 o
  -3   7  22       49.43       52.05      6.41 o
  -2   7  22      146.44      164.48     21.34 o
  -1   7  22      217.73      247.86     14.89 o
   0   7  22       58.86       68.89     10.02 o
   1   7  22       48.11       48.12      8.72 o
   2   7  22        4.77        3.00      5.37 o
   3   7  22      400.17      410.52     21.91 o
  -7   1  23       66.67       65.31     11.03 o
  -6   1  23      121.18      109.14      7.19 o
  -5   1  23      175.06      182.66      7.13 o
  -4   1  23       79.99       76.56      6.42 o
  -3   1  23        8.69        5.31      2.35 o
  -2   1  23        1.50        1.24      1.96 o
  -1   1  23        3.26        5.88      3.30 o
   0   1  23       13.71       12.84      3.69 o
   1   1  23        8.77        4.82      3.21 o
   2   1  23      362.17      346.00     13.28 o
   3   1  23      741.26      825.71     22.79 o
   4   1  23      223.58      253.90     11.54 o
   5   1  23        0.25        0.58      3.21 o
   6   1  23      228.33      261.13     12.08 o
  -6   2  23       16.58       11.54      2.72 o
  -5   2  23       35.53       41.39      3.88 o
  -4   2  23       27.50       30.70      3.46 o
  -3   2  23        9.80        6.27      2.39 o
  -2   2  23      367.55      353.85      9.23 o
  -1   2  23      116.23      111.85      9.99 o
   0   2  23      306.29      319.25     17.72 o
   1   2  23       53.15       64.95      6.53 o
   2   2  23      220.93      213.49     19.34 o
   3   2  23      184.54      200.45     24.71 o
   4   2  23       13.62       16.67      4.28 o
   5   2  23       32.53       28.79      5.37 o
   6   2  23      634.96      668.62     25.28 o
  -6   3  23       16.98       12.79      3.84 o
  -5   3  23      310.14      330.53      9.62 o
  -4   3  23        2.42        4.41      3.22 o
  -3   3  23       18.80       24.24      3.11 o
  -2   3  23        0.70        4.92      2.23 o
  -1   3  23       33.85       40.74      4.25 o
   0   3  23        1.29       -1.69      2.74 o
   1   3  23        5.09        1.10      3.03 o
   2   3  23        0.35        5.09      3.18 o
   3   3  23       14.96       18.92      4.35 o
   4   3  23      227.17      272.28     11.94 o
   5   3  23       34.43       30.92      5.27 o
   6   3  23       60.05       65.00      7.04 o
  -5   4  23       37.61       31.03      7.04 o
  -4   4  23        6.93        9.92      3.67 o
  -3   4  23       23.00       22.17      4.63 o
  -2   4  23      130.35      128.21      9.14 o
  -1   4  23      205.74      189.77     13.98 o
   0   4  23       65.48       68.86      9.86 o
   1   4  23       36.03       38.28      7.92 o
   2   4  23       24.32       20.13      6.41 o
   3   4  23       45.78       53.16      9.45 o
   4   4  23       33.98       32.89      7.81 o
   5   4  23      407.28      460.11     23.75 o
  -5   5  23      320.30      324.43     13.10 o
  -4   5  23       64.57       62.92      6.70 o
  -3   5  23       63.45       77.60      8.68 o
  -2   5  23      147.20      142.35      9.17 o
  -1   5  23       12.52       11.05      5.50 o
   0   5  23        6.93        5.97      5.17 o
   1   5  23        1.27       -3.87      3.87 o
   2   5  23      288.27      355.00     20.40 o
   3   5  23       81.44       80.55     11.18 o
   4   5  23      327.76      355.79     20.62 o
  -3   6  23      111.79      106.67      8.75 o
  -2   6  23      294.80      262.12     25.19 o
  -1   6  23      111.46      120.52     13.73 o
   0   6  23      558.61      574.11     26.40 o
   1   6  23        1.71       -4.01      4.01 o
   2   6  23       99.96      109.76     12.93 o
   3   6  23        6.11        4.52      5.40 o
  -5   0  24      437.36      419.93     14.80 o
  -4   0  24        0.27        0.17      3.20 o
  -3   0  24      267.25      288.72     11.96 o
  -2   0  24       68.25       63.57      6.59 o
  -1   0  24      141.18      148.23     12.00 o
   0   0  24      360.72      319.66     18.05 o
   1   0  24      176.09      209.09     14.56 o
   2   0  24      845.63      905.82     34.55 o
   3   0  24      139.37      150.02     13.05 o
   4   0  24       47.12       87.18     11.38 o
   5   0  24      340.90      339.16     19.84 o
  -5   1  24        2.80        0.31      2.31 o
  -4   1  24      601.91      632.21     13.28 o
  -3   1  24      117.38      108.34      5.89 o
  -2   1  24      223.23      225.69      7.41 o
  -1   1  24       62.16       50.93      6.07 o
   0   1  24       83.92       84.65     20.06 o
   1   1  24       86.87       91.12      7.88 o
   2   1  24      178.25      188.12     20.83 o
   3   1  24       13.73        6.49      3.86 o
   4   1  24      143.95      144.28     10.32 o
   5   1  24       91.29       93.98      8.51 o
  -5   2  24       96.63       90.12      5.38 o
  -4   2  24       37.76       41.34      5.13 o
  -3   2  24      164.80      165.14      6.43 o
  -2   2  24      249.13      296.38     12.49 o
  -1   2  24        0.49       -2.19      2.19 o
   0   2  24        3.54        5.04      3.23 o
   1   2  24       10.93       15.20      4.12 o
   2   2  24       23.03       22.38      5.47 o
   3   2  24      265.97      290.99     12.46 o
   4   2  24       51.33       63.00      7.02 o
   5   2  24      120.31      135.54      9.98 o
  -5   3  24        1.09        2.67      3.61 o
  -4   3  24       78.72       77.40      9.05 o
  -3   3  24      209.49      216.29      7.76 o
  -2   3  24      175.06      197.26      6.99 o
  -1   3  24        0.25       -2.25      2.25 o
   0   3  24      295.24      345.77     13.19 o
   1   3  24      200.00      212.68     17.32 o
   2   3  24      122.49      128.72     13.28 o
   3   3  24       31.93       41.90      5.71 o
   4   3  24        2.32        5.89      3.68 o
  -4   4  24        0.21       -0.77      3.13 o
  -3   4  24        9.81       12.28      4.11 o
  -2   4  24        1.12       -0.11      3.33 o
  -1   4  24      706.44      737.87     30.55 o
   0   4  24      256.26      242.67     16.33 o
   1   4  24        2.36        1.44      5.18 o
   2   4  24       17.89       10.08      6.09 o
   3   4  24        8.82        7.56      5.85 o
  -2   5  24        1.33        0.40      3.19 o
  -1   5  24        5.92        7.45      3.79 o
   0   5  24       68.09       77.62     11.03 o
   1   5  24        4.70        0.98      5.39 o
   2   5  24       24.24       28.07      7.93 o
  -4   1  25       82.07       84.53      5.35 o
  -3   1  25       35.87       37.53      3.95 o
  -2   1  25        6.93        4.44      2.62 o
  -1   1  25        0.29       -1.89      2.32 o
   0   1  25        0.43        0.65      3.33 o
   1   1  25        6.95        7.59      6.88 o
   2   1  25      382.91      397.00     15.00 o
   3   1  25      420.51      442.86     15.95 o
  -3   2  25       41.77       41.39      4.20 o
  -2   2  25       60.76       61.88      4.80 o
  -1   2  25      312.54      315.68     10.33 o
   0   2  25      235.82      278.12     22.72 o
   1   2  25      155.90      176.78      9.88 o
   2   2  25       33.79       34.92      5.64 o
   3   2  25       44.56       49.02     11.08 o
  -2   3  25      320.75      347.57     14.22 o
  -1   3  25       63.20       68.39     10.47 o
   0   3  25        1.82        1.82      3.32 o
   1   3  25        2.38        1.74      3.19 o
   2   3  25        0.38       -0.47      3.43 o
 
